# Supplementary material for: Bioinformatic analysis reveals lysosome-related biomarkers and molecular subtypes in preeclampsia: novel insights into the pathogenesis of preeclampsia
Source: Front Genet. 2023 Jul 28;14:1228110. doi: 10.3389/fgene.2023.1228110 (PMC10416227; doi:10.3389/fgene.2023.1228110)
Supplement: Supplementary file 1 [file Table1.XLSX]

## Sheet: Table S1
Table S1 List of DEGs between HC and PE groups.
Tag	logFC	AveExpr	t	P.Value	adj.P.Val	B
PFDN6	1.36049	11.4155	9.50029	2.86381e-17	4.65483e-13	28.4672
ALYREF	-0.649068	11.5606	-9.35717	6.34356e-17	5.15541e-13	27.7101
CNIH1	-0.787425	12.0336	-8.89498	1.06771e-15	5.78485e-12	25.0084
ZNF627	-1.11417	9.87103	-8.85144	1.49144e-15	6.06049e-12	24.6788
HEMK1	0.823406	9.79359	8.4999	1.14952e-14	3.73688e-11	22.7342
PSMG3	0.577784	11.0521	8.34159	2.94703e-14	7.98349e-11	21.8333
MAT2B	-0.500076	12.776	-7.95367	2.87539e-13	4.85853e-10	19.6539
GCLM	-1.25455	12.1532	-7.9692	2.98913e-13	4.85853e-10	19.6018
PRDX3	-0.573965	12.9416	-7.83259	5.8019e-13	8.5731e-10	18.9824
ZNF692	1.28083	9.25489	7.81912	7.08248e-13	9.4174e-10	18.7879
RCAN1	-0.921229	12.3247	-7.7998	7.53206e-13	9.4174e-10	18.7256
THAP1	-0.713027	9.90723	-7.75857	9.10042e-13	1.05656e-09	18.5498
ENG	1.47437	11.8297	7.67672	2.94892e-12	3.19545e-09	17.4083
MRPS30	-0.681308	10.9162	-7.51562	3.56501e-12	3.6216e-09	17.2465
ERCC5	0.770484	11.3807	7.46511	4.74665e-12	4.53836e-09	16.9728
NEK11	1.84523	9.86035	7.50312	6.93735e-12	6.26442e-09	16.5921
CTTNBP2NL	-1.2301	9.3007	-7.30451	1.43288e-11	1.22579e-08	15.9033
APBB2	-0.956905	9.84658	-7.25292	1.56427e-11	1.27128e-08	15.8333
RDH13	1.32372	11.9491	7.2842	1.95389e-11	1.51231e-08	15.617
TAF15	1.3226	10.7012	7.25126	2.1358e-11	1.57797e-08	15.5344
NANS	0.601589	12.3146	7.1365	2.98862e-11	1.94308e-08	15.2149
C16orf74	1.35452	10.5098	7.13449	3.5011e-11	2.18873e-08	15.0636
TPR	0.955229	11.3401	7.10201	3.88286e-11	2.254e-08	14.9645
INHA	1.89605	10.6073	7.29733	3.8251e-11	2.254e-08	14.9467
CALHM5	-1.21596	8.44333	-7.12666	6.51223e-11	3.52832e-08	14.4399
MANSC1	-0.622349	11.7052	-6.96681	7.60751e-11	3.98879e-08	14.3228
LMBR1L	0.757681	11.0022	6.92861	9.68253e-11	4.91812e-08	14.0931
GTF2E1	-0.830654	10.9299	-6.82168	1.67639e-10	8.01413e-08	13.5688
ARMCX1	-1.27519	10.6245	-6.8251	1.80852e-10	8.16545e-08	13.4941
DBR1	-1.4642	8.65554	-6.8619	1.8001e-10	8.16545e-08	13.4914
PPP1R12C	1.02602	11.2444	6.80135	1.99005e-10	8.74224e-08	13.4065
WDR61	-0.896124	10.7471	-6.71506	3.16002e-10	1.317e-07	12.9645
NARF	0.670862	10.6267	6.63491	4.57529e-10	1.85917e-07	12.6112
GANAB	0.668456	11.9971	6.61038	5.28685e-10	2.04936e-07	12.4739
HPRT1	-1.25785	10.1986	-6.60613	5.33395e-10	2.04936e-07	12.465
FBXO30	-0.505469	11.193	-6.60306	5.42159e-10	2.04936e-07	12.4494
GNPTG	1.03076	10.72	6.59929	5.93236e-10	2.14277e-07	12.3654
TBC1D22A	0.821088	10.3116	6.57529	6.45745e-10	2.28173e-07	12.2837
PTPRB	-0.964284	10.5576	-6.60535	7.0282e-10	2.43056e-07	12.1965
LPAR5	-1.13312	10.2573	-6.51453	8.90171e-10	2.95282e-07	11.9772
LRATD2	-0.973105	11.0086	-6.5063	9.54928e-10	3.10428e-07	11.9104
ACO1	-0.583663	12.0737	-6.48631	1.01935e-09	3.18626e-07	11.848
GOT1	-0.998056	10.2568	-6.4811	1.15119e-09	3.46508e-07	11.7318
LPXN	-1.09766	10.031	-6.44609	1.30914e-09	3.79976e-07	11.611
PBX2	1.43272	8.82612	6.51884	1.35081e-09	3.85195e-07	11.5912
TSNAX	-0.764939	11.0816	-6.34299	2.18411e-09	5.91677e-07	11.1228
SNAP23	-1.55277	10.597	-6.48873	2.56553e-09	6.83608e-07	10.9502
GBA	0.857089	13.0589	6.30665	2.87644e-09	7.54092e-07	10.8649
ADNP2	-0.975647	10.0649	-6.28428	2.96038e-09	7.63778e-07	10.8336
QDPR	-0.825426	9.80809	-6.28542	3.24859e-09	8.12348e-07	10.7499
HS3ST3A1	-1.23054	9.66031	-6.2941	3.46413e-09	8.5312e-07	10.6842
FAM160B2	1.0598	10.6975	6.26016	3.79259e-09	9.2007e-07	10.6039
MAF	-0.793169	10.8879	-6.19856	4.65456e-09	1.11258e-06	10.4038
MMP14	1.44979	9.87617	6.22266	4.90018e-09	1.15431e-06	10.3638
TMEM141	0.803337	11.5539	6.17065	5.25063e-09	1.2192e-06	10.2878
MIIP	1.09602	8.35638	6.2009	5.39515e-09	1.23511e-06	10.2717
MDFIC	-1.2851	9.04313	-6.13027	6.89849e-09	1.536e-06	10.0325
FBXO7	-0.565446	11.5201	-6.11142	7.10493e-09	1.56059e-06	10.0002
MAFB	-1.30161	11.2757	-6.07783	8.60733e-09	1.76692e-06	9.8194
CXorf56	-1.32494	10.1188	-6.10829	8.80525e-09	1.76692e-06	9.80802
UPF3B	0.511752	10.2918	6.05957	9.15049e-09	1.8025e-06	9.75889
RABL6	0.643281	11.1591	6.02661	1.08128e-08	2.08244e-06	9.60021
SPAG4	1.10404	12.0029	6.05607	1.10006e-08	2.08244e-06	9.59505
B3GNT2	-0.991178	11.6693	-6.01957	1.13177e-08	2.09044e-06	9.55785
COMTD1	0.943639	11.1786	6.02211	1.15233e-08	2.1045e-06	9.54272
PAPPA2	0.708384	14.0345	6.04178	1.16713e-08	2.10783e-06	9.53822
DYRK1A	-0.680054	11.828	-6.02278	1.19863e-08	2.14094e-06	9.50848
BTBD3	-0.538693	11.7335	-5.98432	1.35173e-08	2.31366e-06	9.38912
ZNF765	0.569231	11.75	5.96524	1.48767e-08	2.51881e-06	9.2981
TRIM24	1.37496	9.24892	5.97861	1.51067e-08	2.53139e-06	9.28979
TCL6	1.44769	9.8535	5.9753	1.60495e-08	2.64738e-06	9.23548
ACAD11	1.18405	10.7137	5.94937	1.67613e-08	2.72438e-06	9.18789
PMEL	1.27402	6.8217	5.99518	1.70706e-08	2.74718e-06	9.18622
NPNT	2.00252	9.63081	6.04397	1.77621e-08	2.83045e-06	9.15842
ARRDC1	0.741493	11.1919	5.92377	1.81388e-08	2.8624e-06	9.10867
DDX10	0.673258	10.1894	5.8963	2.08078e-08	3.22105e-06	8.97829
ARHGEF16	0.688273	12.2482	5.87268	2.40721e-08	3.64345e-06	8.84235
DNAJB2	0.622324	10.3072	5.87029	2.4131e-08	3.64345e-06	8.83922
SLC16A2	-1.09733	10.8108	-5.89011	2.44331e-08	3.64345e-06	8.83799
TEX2	-0.505347	11.9414	-5.8649	2.43322e-08	3.64345e-06	8.82971
RAN	-0.97094	9.91737	-5.88049	2.56149e-08	3.78495e-06	8.79332
BRSK2	0.6793	11.4195	5.92063	2.61918e-08	3.83533e-06	8.78496
SLC6A8	0.935218	11.5837	5.86697	2.70837e-08	3.93052e-06	8.73803
HMGCS1	1.22364	7.65458	5.82753	3.15672e-08	4.50081e-06	8.58935
B3GAT3	1.02877	10.1083	5.80061	3.60232e-08	5.09149e-06	8.46451
PXYLP1	-0.846196	11.112	-5.76421	4.18621e-08	5.79368e-06	8.32048
RAB17	1.00969	9.93605	5.77293	4.37448e-08	5.97502e-06	8.2857
BMP5	-1.12524	9.54301	-5.76804	5.10446e-08	6.85685e-06	8.15063
SLC6A10P	1.03507	10.7244	5.70793	5.55882e-08	7.34761e-06	8.05211
SPSB3	0.570222	10.7199	5.69719	5.56379e-08	7.34761e-06	8.04489
CSNK1E	0.972654	10.0605	5.69737	5.60541e-08	7.34761e-06	8.0387
WDR60	1.11521	10.383	5.69455	6.32664e-08	8.08995e-06	7.935
TFDP2	-0.925011	10.366	-5.67454	6.37082e-08	8.08995e-06	7.92095
MIGA2	0.920853	7.93546	5.67924	6.81051e-08	8.51523e-06	7.86604
CNOT2	-0.539251	12.6105	-5.65594	6.80369e-08	8.51523e-06	7.85412
HTRA4	1.40706	11.2255	5.7187	7.79701e-08	9.60096e-06	7.76369
ACSF2	0.59193	11.9506	5.58579	9.78693e-08	1.18714e-05	7.51234
ERCC1	-0.559328	10.4826	-5.56945	1.03427e-07	1.24527e-05	7.4572
CDC23	-0.649323	11.6349	-5.56	1.09077e-07	1.30363e-05	7.4085
TARBP1	0.557034	10.6106	5.55328	1.14418e-07	1.35748e-05	7.36509
TNFRSF25	1.7748	9.67871	5.69648	1.21249e-07	1.41783e-05	7.35778
LANCL2	-0.689967	10.6799	-5.54481	1.16451e-07	1.37159e-05	7.34485
TMEM63B	0.831818	10.0807	5.52647	1.30096e-07	1.51041e-05	7.24279
ATP5ME	-0.548333	14.9846	-5.49129	1.51604e-07	1.73533e-05	7.09601
FKBP2	0.510444	12.7089	5.47226	1.68462e-07	1.90151e-05	6.99896
TRRAP	-1.18073	8.62695	-5.50933	1.78033e-07	1.98202e-05	6.97728
ZNF626	0.619136	9.11456	5.44871	1.87011e-07	2.0603e-05	6.89833
HOOK1	0.696449	10.0089	5.43098	2.04878e-07	2.22005e-05	6.813
IREB2	-0.772109	10.4127	-5.42333	2.07955e-07	2.23656e-05	6.79592
CEP63	0.547372	10.135	5.42211	2.09153e-07	2.23656e-05	6.79048
RNPC3	-0.646666	11.0888	-5.4193	2.19688e-07	2.33386e-05	6.75238
SEMA4C	1.28286	9.84743	5.4377	2.25578e-07	2.36551e-05	6.73955
FBLN5	-1.04856	10.7647	-5.40967	2.24972e-07	2.36551e-05	6.72437
FZD7	-1.19257	9.22552	-5.42718	2.38975e-07	2.45842e-05	6.69308
ISOC1	-0.821828	11.4488	-5.37392	2.62643e-07	2.66813e-05	6.57505
WDR47	-0.629586	10.8325	-5.36157	2.80252e-07	2.81186e-05	6.51564
HOXB5	-1.46639	8.42656	-5.39594	2.91527e-07	2.89479e-05	6.51125
TBC1D10A	0.547214	12.8814	5.34674	3.04575e-07	2.98226e-05	6.43898
CXCR4	-0.798988	12.0824	-5.32894	3.31031e-07	3.18377e-05	6.36223
BCL6	0.834302	11.6896	5.33503	3.40662e-07	3.2453e-05	6.34239
SFXN3	1.24229	11.0931	5.34222	3.56851e-07	3.35275e-05	6.30963
GART	-0.627369	10.1434	-5.30501	3.62909e-07	3.39007e-05	6.26934
PAK2	-0.953224	8.61794	-5.29712	4.00192e-07	3.69586e-05	6.18914
RRAS2	-1.05999	10.8846	-5.28702	4.52088e-07	4.12822e-05	6.0921
TRIM8	-0.52504	12.4457	-5.26348	4.4043e-07	4.04449e-05	6.0864
LEP	0.723614	15.0005	5.29983	4.68846e-07	4.23368e-05	6.06403
SLC26A6	1.06533	9.86741	5.26079	4.87005e-07	4.34933e-05	6.00581
CCPG1	0.682048	10.2502	5.23542	5.04812e-07	4.43525e-05	5.95857
FAM184A	0.540333	13.0882	5.23003	5.208e-07	4.53048e-05	5.93124
DDA1	0.513491	11.527	5.2285	5.21225e-07	4.53048e-05	5.92836
RLN2	-1.13286	6.61619	-5.25528	5.44089e-07	4.70405e-05	5.92038
MMADHC	-0.615695	12.9291	-5.21395	5.54081e-07	4.7651e-05	5.86958
ZNF45	-0.831154	9.31805	-5.20851	5.86197e-07	5.01476e-05	5.82383
BIN2	0.904047	10.8229	5.21712	5.94756e-07	5.03498e-05	5.81892
YPEL4	1.17651	7.75999	5.23168	6.60871e-07	5.42515e-05	5.7466
GNPDA1	-0.709228	10.3802	-5.18224	6.53103e-07	5.40715e-05	5.71977
NBN	-0.664278	9.92372	-5.17809	6.74e-07	5.48693e-05	5.69562
ATP1B1	-0.662938	11.2463	-5.17635	6.75148e-07	5.48693e-05	5.69065
SNRNP70	0.855829	10.1417	5.16792	7.06094e-07	5.68161e-05	5.64831
TMED1	0.62091	10.1902	5.15631	7.22497e-07	5.78496e-05	5.61904
PPP2R3C	-0.736716	11.2305	-5.15817	7.29292e-07	5.81074e-05	5.61457
RNF128	-1.16711	9.21477	-5.18545	7.76923e-07	6.07121e-05	5.59557
MTSS1	-0.613927	11.3097	-5.15031	7.42639e-07	5.88823e-05	5.59309
TEP1	-0.905134	8.41347	-5.15424	7.56367e-07	5.93912e-05	5.58566
TRIP10	1.1592	11.293	5.1502	7.56353e-07	5.93912e-05	5.5791
RARRES2	-0.923832	10.4835	-5.14182	8.10538e-07	6.24383e-05	5.52489
RAD9A	1.1215	9.48003	5.13401	8.67602e-07	6.56583e-05	5.46138
TREM1	1.22234	11.0576	5.15035	9.08523e-07	6.7476e-05	5.44089
TMEM241	0.792662	8.32561	5.10985	9.09145e-07	6.7476e-05	5.40556
TKT	-0.667446	13.653	-5.08607	1.00702e-06	7.40636e-05	5.31045
MAPK11	0.738168	9.60594	5.08254	1.0175e-06	7.44977e-05	5.29716
CDC42EP2	-0.870344	9.24807	-5.08975	1.05915e-06	7.5839e-05	5.28441
ENKD1	0.74403	10.296	5.08486	1.0491e-06	7.58089e-05	5.27637
FAM214B	0.939143	9.07309	5.07983	1.05407e-06	7.58089e-05	5.2684
HIP1	-0.833154	10.25	-5.07125	1.07704e-06	7.67819e-05	5.24586
STAM	-0.625434	11.2656	-5.05745	1.13379e-06	7.97776e-05	5.19403
PPP2R2D	-0.547852	10.9714	-5.05333	1.15518e-06	8.05851e-05	5.17641
CTSC	-0.648295	12.0138	-5.04427	1.267e-06	8.63897e-05	5.10308
RBMS3	-0.662677	10.056	-5.03665	1.26633e-06	8.63897e-05	5.09568
BEX1	-0.995375	10.1833	-5.0397	1.2932e-06	8.75823e-05	5.08886
TSPAN6	-0.810209	10.7807	-5.03774	1.31253e-06	8.8522e-05	5.08008
KCNS3	-1.13151	9.62202	-5.03173	1.39089e-06	9.22755e-05	5.02561
TNK1	0.846998	5.65896	5.0158	1.45656e-06	9.49698e-05	4.97421
ZFP3	-1.04938	7.43588	-5.00536	1.5259e-06	9.84208e-05	4.93545
CTSZ	1.17465	9.67141	4.99248	1.57001e-06	0.000100726	4.89428
ABTB1	1.22283	7.07683	5.00077	1.60618e-06	0.000101793	4.89273
ARHGAP45	1.12778	12.1258	4.99561	1.61292e-06	0.000101793	4.8776
CHIC2	-0.525916	10.3722	-4.973	1.65857e-06	0.000103686	4.83563
BMP1	0.928726	10.4978	4.98068	1.72338e-06	0.000107325	4.81731
DCTD	-0.913098	9.45504	-4.96164	1.85303e-06	0.000114521	4.75588
BCL10	-0.892764	7.79984	-4.97328	1.88561e-06	0.000115221	4.75257
MAPRE1	-0.519092	11.7335	-4.94892	1.87593e-06	0.000115221	4.72443
CDKN2D	0.571069	10.2424	4.94614	1.87967e-06	0.000115221	4.71894
CHD8	0.975539	9.74723	4.94485	1.92034e-06	0.000116633	4.70488
GIGYF1	0.972209	8.41762	4.94714	1.93187e-06	0.000116731	4.7003
PNCK	1.56977	6.57625	4.99299	2.07775e-06	0.000123053	4.69111
BATF2	-0.938929	8.82551	-4.95067	2.05499e-06	0.000122801	4.66848
PLCB3	1.11957	7.57705	4.9848	2.13191e-06	0.000123317	4.66706
ZNF335	0.612477	10.0979	4.92588	2.04689e-06	0.000122768	4.63757
PLD2	0.798983	9.05332	4.93331	2.10033e-06	0.000123053	4.62668
EMP1	-1.13259	10.9275	-4.92578	2.11221e-06	0.000123053	4.62034
PLEKHA3	-1.13536	8.54944	-4.92182	2.10529e-06	0.000123053	4.61614
SLC25A34	0.83444	6.55612	4.92907	2.12788e-06	0.000123317	4.61315
FOXS1	-1.39638	9.38493	-4.93804	2.2921e-06	0.00012936	4.57661
ARRDC1-AS1	0.827058	10.0294	4.91541	2.2353e-06	0.000127932	4.56432
MAPK1	-0.619011	9.65817	-4.90521	2.24382e-06	0.000127969	4.55112
RASGRP2	0.800871	8.81976	4.91092	2.28002e-06	0.000129127	4.54569
CYP20A1	-0.507358	10.4909	-4.89901	2.31778e-06	0.000130357	4.52315
LRP1	0.997664	10.7975	4.8978	2.34185e-06	0.000131257	4.51323
TRIM45	-1.16304	9.26793	-4.90576	2.39825e-06	0.000132903	4.51173
ARFGAP1	1.20979	10.1042	4.89838	2.38417e-06	0.000132884	4.50245
ZNF124	-0.735074	8.74728	-4.8943	2.41487e-06	0.000133055	4.4949
ANKZF1	0.693623	9.37269	4.89302	2.40393e-06	0.000132903	4.4898
PPP2R3B	0.844526	9.64309	4.88912	2.43348e-06	0.000133628	4.47712
CDKN2B	-0.914517	8.07072	-4.89087	2.54565e-06	0.000138849	4.45325
PLEK	-0.746089	11.405	-4.87707	2.57933e-06	0.000140215	4.42632
PRKAB2	1.05307	7.37089	4.90348	2.7191e-06	0.000145189	4.41343
PARD6G	-0.984904	6.84847	-4.88753	2.70745e-06	0.000145189	4.41144
GFPT1	-0.527905	11.8453	-4.86663	2.67439e-06	0.000144898	4.38857
PKD1	1.12981	9.57365	4.87121	2.71535e-06	0.000145189	4.38142
HINT3	-0.602948	10.3239	-4.86607	2.74854e-06	0.00014552	4.3715
SMYD2	-0.772782	10.7928	-4.86295	2.73138e-06	0.000145189	4.37134
PDXP	-1.23008	6.5845	-4.89452	2.91045e-06	0.000151139	4.36921
UBE2L6	-0.706933	11.4716	-4.8606	2.73335e-06	0.000145189	4.36548
PUSL1	0.742954	9.79685	4.85949	2.7599e-06	0.000145647	4.35756
PFKFB4	1.11458	8.24494	4.88268	2.93215e-06	0.000151781	4.34526
LYG1	1.17989	7.64466	4.88558	3.00139e-06	0.000154071	4.33284
AMT	0.75725	9.28993	4.85187	2.86789e-06	0.00015037	4.32266
LTB4R	0.720145	8.91572	4.85523	2.89734e-06	0.00015094	4.32176
ARHGAP27	0.885783	8.23428	4.85049	3.00482e-06	0.000154071	4.28881
FERMT1	-0.837439	10.9619	-4.83381	3.13484e-06	0.000158734	4.24568
CCNH	-1.03844	9.83986	-4.83012	3.15534e-06	0.000159276	4.23576
FAM135A	-1.13989	8.98569	-4.84037	3.56426e-06	0.000176627	4.17611
ITPR1	-0.845698	10.0096	-4.81608	3.50911e-06	0.000174425	4.16061
TXK	-0.712871	12.0731	-4.818	3.49836e-06	0.000174424	4.15498
FAM220A	-0.776935	8.95916	-4.80941	3.63116e-06	0.000178929	4.12963
DIO2	1.3668	9.3884	4.89979	3.94176e-06	0.000190683	4.12717
CD300C	-0.626634	8.34755	-4.80118	3.63274e-06	0.000178929	4.10695
STK36	0.880293	8.32198	4.79711	3.79052e-06	0.000185019	4.07452
E2F6	-0.591083	10.6014	-4.78114	3.89051e-06	0.000188765	4.03636
LTO1	0.646276	10.1058	4.77834	3.95619e-06	0.000190813	4.02036
TSTD2	-1.08719	5.47101	-4.781	4.04402e-06	0.000194472	4.01553
FAM126A	-0.826813	9.45378	-4.77509	4.08858e-06	0.000194885	4.00181
SCAND1	-0.649724	9.47684	-4.77001	4.08362e-06	0.000194885	3.98937
COQ6	-1.04383	8.34367	-4.76629	4.49216e-06	0.000212255	3.9448
MRPL14	0.879827	10.0093	4.76242	4.36097e-06	0.000207261	3.93777
ABCD1	0.925635	10.2625	4.75101	4.7456e-06	0.000221828	3.8667
NCOR2	0.973701	10.4955	4.75038	4.78371e-06	0.000222792	3.86665
KIF20B	1.22456	7.24187	4.76134	4.8619e-06	0.000224972	3.86537
HTR3B	0.878342	8.39038	4.76211	5.03649e-06	0.000231907	3.8482
NEK8	0.746193	8.24266	4.73421	4.74936e-06	0.000221828	3.84635
TMEM259	0.959912	10.158	4.77416	5.10742e-06	0.000233848	3.84361
TPBG	1.08091	12.2123	4.724	5.27349e-06	0.000239428	3.76743
RAP1GDS1	-0.901157	7.43082	-4.71908	5.4972e-06	0.000246766	3.74378
POLI	0.572792	12.114	4.72546	5.80129e-06	0.000257634	3.7071
ATF6B	1.03501	9.0429	4.70999	6.04156e-06	0.000267574	3.66221
STBD1	0.534099	13.5019	4.6854	6.37668e-06	0.000277873	3.60161
SSH2	-0.848407	6.70908	-4.67845	6.2557e-06	0.000273334	3.59942
TMOD3	0.562072	9.21387	4.66487	6.51257e-06	0.000282281	3.5566
SELE	-1.38919	8.33885	-4.70861	7.20043e-06	0.000307181	3.54791
SYT1	-1.23869	8.63474	-4.66918	6.72745e-06	0.000290048	3.54771
GGT7	0.810117	7.32166	4.65059	7.07605e-06	0.000302669	3.48528
PHKG2	0.603413	9.92876	4.64262	7.04358e-06	0.000302075	3.4766
IMMP1L	-0.625853	9.51922	-4.63956	7.22491e-06	0.000307418	3.45652
NEURL1	0.872574	9.56956	4.64911	7.47169e-06	0.000315441	3.45475
KYAT1	1.02894	8.42242	4.65313	7.54379e-06	0.000317511	3.44909
CERK	0.857734	8.0446	4.64513	7.55979e-06	0.000317511	3.44248
NVL	0.693944	9.88107	4.63583	7.37179e-06	0.000312849	3.44046
ZSCAN12	-1.00702	6.97818	-4.65241	7.82952e-06	0.000327992	3.43896
NECTIN4	1.50644	10.9479	4.64065	8.03666e-06	0.000334087	3.39206
STK17B	-1.02325	8.61959	-4.62432	7.9458e-06	0.000331156	3.38591
LSM12	-0.739442	9.93652	-4.61805	7.85342e-06	0.000328148	3.37582
LINC01341	1.07167	9.05863	4.62845	8.06964e-06	0.000334602	3.37464
DEPP1	-0.863746	13.1908	-4.61094	8.09453e-06	0.00033478	3.34749
ME2	-1.03312	8.64162	-4.61896	8.61232e-06	0.000349961	3.34126
DAXX	0.602963	11.424	4.60524	8.26023e-06	0.0003398	3.32725
SHROOM2	-0.94363	10.2931	-4.60652	8.49131e-06	0.000346778	3.31629
ZNF573	0.566729	10.1557	4.59628	8.5807e-06	0.000349551	3.29159
ESRRG	-0.524037	11.9345	-4.59553	8.64185e-06	0.000350286	3.28782
SLC11A1	0.925341	8.16683	4.60899	9.0731e-06	0.000365035	3.2766
NLN	-1.22917	8.8133	-4.59538	9.65302e-06	0.000380826	3.23837
ME1	-0.943436	8.52998	-4.5893	9.42097e-06	0.000373484	3.22835
DET1	-0.775964	9.58503	-4.57975	9.20322e-06	0.000368446	3.22598
TECR	0.534541	14.1008	4.5814	9.32315e-06	0.00037051	3.2218
INTS11	0.594876	11.2014	4.57717	9.30467e-06	0.00037051	3.21571
FAM43A	1.16366	9.15731	4.59852	9.79396e-06	0.000384519	3.21475
ATG9B	1.05973	9.89086	4.57246	9.76143e-06	0.00038417	3.17993
CIAPIN1	-0.503231	10.6631	-4.55838	1.00734e-05	0.000392464	3.14137
SEMA7A	0.806457	9.12937	4.56293	1.02896e-05	0.000398209	3.13615
CSF2	-1.39876	5.84459	-4.57267	1.12851e-05	0.000429573	3.11315
EVI5	-0.860993	12.2431	-4.55747	1.06663e-05	0.000409146	3.11272
NPIPA1	0.574621	10.4567	4.55058	1.05313e-05	0.000405628	3.10357
DECR1	-1.14952	9.18621	-4.54605	1.16078e-05	0.000438773	3.05084
NPL	-1.01185	9.69086	-4.53598	1.14225e-05	0.000433788	3.0443
TYW5	-0.5272	8.73298	-4.53255	1.12735e-05	0.000429573	3.03726
RMI2	-0.744721	10.5818	-4.53054	1.14558e-05	0.000434039	3.02646
SLC38A7	0.731085	9.57465	4.524	1.16852e-05	0.000440675	3.0037
ZMYM1	0.537532	8.43722	4.51503	1.20884e-05	0.000454827	2.97068
TFDP1	-1.1124	8.92816	-4.52169	1.32258e-05	0.000491929	2.95402
DNAAF5	0.538626	12.2067	4.52769	1.31816e-05	0.000491408	2.9413
ARHGEF4	1.78787	9.14947	4.59384	1.44432e-05	0.000520533	2.94022
FSTL3	0.639455	14.1304	4.51899	1.35858e-05	0.000501871	2.91154
OSBP	-0.982673	9.43014	-4.51344	1.38244e-05	0.000508376	2.90541
RAC3	0.907417	8.43185	4.50182	1.33333e-05	0.000494793	2.89528
OLFML3	-0.902265	11.7128	-4.49578	1.35068e-05	0.00050009	2.88588
EPHB3	1.12968	8.16966	4.50245	1.42395e-05	0.000515475	2.85808
TMUB2	0.579986	10.2008	4.48445	1.39411e-05	0.00051151	2.84414
TMLHE	-0.705201	7.26781	-4.48196	1.40858e-05	0.000512195	2.83801
KIAA0753	0.606957	9.66463	4.4818	1.39915e-05	0.000512195	2.83648
PRH1	-1.10909	7.71597	-4.48644	1.47754e-05	0.000531301	2.82849
FLNB	0.887923	11.8949	4.4769	1.41769e-05	0.000514354	2.82161
PARP10	0.674739	9.10927	4.47708	1.44287e-05	0.000520533	2.81332
GFPT2	-0.554896	12.5551	-4.46905	1.48074e-05	0.000531301	2.78826
MED15	0.695225	10.3027	4.46569	1.51846e-05	0.000542441	2.76861
ATP8B4	-0.849665	8.48404	-4.465	1.51705e-05	0.000542441	2.76484
DPYSL3	-1.00308	10.3471	-4.46162	1.56832e-05	0.00055537	2.75483
SDHB	-0.504102	11.1065	-4.46071	1.52739e-05	0.000544433	2.7545
TRAF2	1.15916	8.0966	4.46333	1.58286e-05	0.000558086	2.73805
LURAP1L	-0.552107	11.226	-4.45566	1.56533e-05	0.00055537	2.73458
OS9	0.500657	12.9798	4.45389	1.56011e-05	0.000554882	2.7321
EGFLAM	-0.646966	8.97876	-4.4521	1.57727e-05	0.000557325	2.72492
CGB7	0.539319	15.0499	4.46041	1.6515e-05	0.000576074	2.713
JAK1	-1.25997	9.51531	-4.46155	1.78282e-05	0.000610062	2.70538
NAMPT	-1.10221	8.96282	-4.44849	1.69655e-05	0.000590486	2.69723
SNAI2	-1.27193	8.29505	-4.47748	1.86822e-05	0.000619715	2.68829
ZC3H7A	0.567426	11.8741	4.44153	1.64219e-05	0.000575261	2.68418
RFTN2	-1.28189	6.46108	-4.45292	1.76902e-05	0.000609187	2.6666
ZNF521	-0.748716	10.4572	-4.43396	1.72486e-05	0.000599058	2.6501
BTNL3	-1.12088	6.20741	-4.43957	1.82296e-05	0.000616367	2.64854
SQOR	-0.908703	9.67154	-4.43186	1.77287e-05	0.000609222	2.6365
ZNF12	-0.920211	10.2267	-4.44332	1.84844e-05	0.000616931	2.63166
ZNF92	-0.504472	9.59296	-4.42314	1.77815e-05	0.00060975	2.61293
GDPD3	0.769813	10.6619	4.42615	1.79445e-05	0.000612752	2.61071
EML3	0.830906	9.24147	4.42487	1.81062e-05	0.000615687	2.60374
IGFBP5	0.833614	10.0571	4.42976	1.84729e-05	0.000616931	2.60011
ZNF254	-0.569789	9.50905	-4.41921	1.80721e-05	0.000615687	2.596
TLE4	-0.640753	11.8616	-4.41815	1.81517e-05	0.000615945	2.59368
CUL9	0.716406	8.79937	4.41952	1.824e-05	0.000616367	2.59134
LY6G6C	0.528303	12.3288	4.41807	1.84822e-05	0.000616931	2.5851
PREX1	0.632793	10.1721	4.41698	1.83667e-05	0.000616931	2.58353
DIS3	-0.976959	7.76117	-4.41583	1.86531e-05	0.000619715	2.5748
CEP192	0.539163	9.21373	4.41305	1.84745e-05	0.000616931	2.57414
OR8G2P	0.542663	12.7454	4.42523	1.99863e-05	0.000653636	2.55382
TAOK2	1.18032	10.7705	4.40732	1.91118e-05	0.000630107	2.5464
TRAF3	-0.580455	10.7881	-4.40339	1.92245e-05	0.00063254	2.53697
STX1A	0.710506	10.0677	4.40409	1.9646e-05	0.000643803	2.52614
PPM1M	-0.850982	9.76121	-4.39849	1.96169e-05	0.000643803	2.5181
PLPP1	-0.554423	11.3215	-4.39217	2.0133e-05	0.000655795	2.49385
CBR1	0.614459	13.0656	4.39685	2.06197e-05	0.000668966	2.49124
AZIN1	-0.692715	13.3636	-4.39089	2.10466e-05	0.000677408	2.47413
RGL1	-0.797429	9.75331	-4.38777	2.09284e-05	0.000674941	2.47286
JMJD7-PLA2G4B	0.867306	9.15324	4.38892	2.0905e-05	0.000674941	2.46979
CEP41	-0.568595	8.75911	-4.37479	2.19157e-05	0.000698466	2.4235
LEKR1	0.990944	5.96336	4.38159	2.29522e-05	0.000724399	2.42268
RGS10	-0.524371	11.2536	-4.36959	2.23101e-05	0.000708259	2.40557
FCER1G	-0.834809	12.1017	-4.366	2.27958e-05	0.000722266	2.38629
SENP2	-0.963121	9.72519	-4.37773	2.41884e-05	0.000751737	2.38025
UBQLNL	0.787549	5.5396	4.36284	2.2858e-05	0.00072283	2.37797
SHPK	0.662428	9.53605	4.36089	2.30402e-05	0.000725501	2.37057
PRPS2	-0.855136	8.63806	-4.36058	2.40807e-05	0.000749824	2.36036
CAPRIN1	-0.526531	12.2121	-4.3469	2.43947e-05	0.000756702	2.31727
HBP1	-0.861736	11.0623	-4.33785	2.53101e-05	0.000777256	2.28473
SH3BGRL	-0.936053	9.80789	-4.33783	2.6502e-05	0.000800676	2.27051
DGLUCY	-0.714652	9.20274	-4.33483	2.62399e-05	0.000796884	2.26793
ACOT2	-0.50971	11.2025	-4.33268	2.5848e-05	0.000789723	2.26512
FOXF1	-0.8658	11.3908	-4.32935	2.62867e-05	0.000796884	2.2546
PDPN	-0.557785	12.3133	-4.32978	2.63275e-05	0.000796884	2.25248
PHYHIP	0.989248	8.58468	4.33667	2.78528e-05	0.000832206	2.23699
RIMS3	-1.10618	8.31795	-4.33841	2.94515e-05	0.000869471	2.23576
LRRC20	-1.04249	6.72912	-4.33724	2.84305e-05	0.000846353	2.23506
ADAMTS3	-1.00894	8.77072	-4.34376	2.94745e-05	0.000869471	2.23359
MMP15	0.817119	9.84656	4.32504	2.72996e-05	0.000821718	2.22216
ZNF555	-1.11129	8.21309	-4.33354	2.97127e-05	0.000873326	2.22064
TYROBP	-0.815738	11.2204	-4.32182	2.75609e-05	0.000826917	2.21892
CHMP1B	-0.729729	11.1579	-4.32257	2.75741e-05	0.000826917	2.21792
CRTC1	0.776992	8.38878	4.31588	2.87371e-05	0.000852766	2.1834
BHLHE41	-1.21113	9.86239	-4.30991	2.96525e-05	0.000873138	2.1772
VWCE	1.5208	7.94965	4.33169	3.20113e-05	0.000920005	2.1561
LONP1	0.602393	11.3923	4.30278	2.90898e-05	0.000861248	2.15367
GREM2	0.898189	10.4948	4.29971	3.02376e-05	0.000887152	2.12854
TELO2	1.07705	7.12796	4.30194	3.05044e-05	0.000890158	2.12778
RABL3	-0.786688	9.48213	-4.29606	3.11193e-05	0.000903238	2.1165
HEATR6	0.795966	9.45226	4.29124	3.04806e-05	0.000890158	2.10826
NCOA2	-0.821332	9.50536	-4.29151	3.18069e-05	0.000916648	2.10383
LEMD2	0.833503	9.79653	4.2961	3.15767e-05	0.000912978	2.10175
TMTC4	0.568143	9.17719	4.28712	3.08967e-05	0.000898382	2.09429
LYPD5	0.771329	10.6454	4.29251	3.22794e-05	0.000923713	2.09265
TAF5L	1.05247	5.95995	4.28704	3.13977e-05	0.000909693	2.0861
R3HCC1L	1.27508	6.34293	4.29111	3.42905e-05	0.000969318	2.05796
TXNRD1	-0.620602	12.6299	-4.27554	3.30996e-05	0.000944705	2.05364
VWA5A	-0.762466	10.7468	-4.27457	3.46718e-05	0.000975009	2.04184
KCNF1	0.806926	7.01561	4.27272	3.3477e-05	0.000949625	2.03093
PRR3	0.51355	9.35087	4.26271	3.40943e-05	0.000965451	2.00253
ALDH5A1	-0.709148	8.75259	-4.26328	3.49995e-05	0.000979143	1.99991
KCTD11	1.11291	6.59596	4.27363	3.64087e-05	0.00101507	1.99259
PKIA	-1.16579	8.48677	-4.26815	3.73686e-05	0.0010365	1.99209
BBOF1	-0.979237	7.25935	-4.25809	3.75969e-05	0.00103929	1.96692
ADAMDEC1	-1.01703	6.84284	-4.25707	3.86939e-05	0.00105024	1.9428
FOXI1	-0.932302	8.19901	-4.24692	3.80031e-05	0.00104518	1.93857
RAB11FIP3	1.03441	6.31017	4.25321	3.81785e-05	0.00104667	1.93333
TPM3	-1.11538	11.0559	-4.2488	3.84087e-05	0.00104747	1.93318
HIST1H2AC	-0.746564	11.8248	-4.24385	3.77008e-05	0.00104039	1.92948
TXNDC12	0.653283	10.3208	4.2406	3.87039e-05	0.00105024	1.90322
MGAT2	-0.596517	8.54457	-4.23266	4.03597e-05	0.00108431	1.88876
DUS1L	0.716627	8.4402	4.23295	3.95039e-05	0.00106661	1.87808
44987	-0.588017	9.69683	-4.21797	4.07949e-05	0.00109419	1.83546
NAA40	0.715785	9.73571	4.21884	4.23386e-05	0.00112949	1.82293
POLRMT	0.70176	10.3727	4.2177	4.23887e-05	0.00112949	1.81709
SHMT1	-1.0703	7.29068	-4.21614	4.58199e-05	0.00119929	1.81401
MFAP5	0.538382	14.204	4.21122	4.29326e-05	0.0011421	1.80089
KLF6	0.82959	11.0459	4.20236	4.41933e-05	0.00117181	1.77113
ZNF681	-0.527094	9.05406	-4.19916	4.41006e-05	0.00117126	1.76626
TUBGCP5	0.843561	6.66707	4.20153	4.56469e-05	0.00119929	1.75303
SLC14A1	-1.44028	7.38165	-4.20061	5.14421e-05	0.00131469	1.74043
PROCR	0.523741	14.8899	4.19257	4.58047e-05	0.00119929	1.73643
DPP9	1.05754	8.97967	4.19537	5.03254e-05	0.00129429	1.69845
FAM172A	-0.515931	9.58334	-4.17969	4.83474e-05	0.00125533	1.68952
MSS51	0.810582	8.68541	4.17196	4.92697e-05	0.00127318	1.66258
NR1D2	-0.908473	8.74077	-4.17469	5.09046e-05	0.00130711	1.66167
CDK19	1.02927	6.50527	4.17333	5.22646e-05	0.00132529	1.65828
STAU2	-0.631482	8.81393	-4.16967	4.97185e-05	0.00128071	1.65415
PPP2CB	-0.781477	11.1608	-4.1629	5.13602e-05	0.00131466	1.63062
EFNB2	-1.51082	7.66364	-4.18082	5.9253e-05	0.00145703	1.62958
PIP5K1B	-0.581155	10.8556	-4.1618	5.10038e-05	0.0013076	1.6277
ZNF7	0.684805	8.69157	4.16386	5.19339e-05	0.00132102	1.62546
METAP1D	0.917127	7.05152	4.16546	5.35116e-05	0.00135269	1.62318
GRAMD1A	-0.552196	11.1976	-4.15697	5.21329e-05	0.00132401	1.6087
RIPK4	0.5923	10.0941	4.14931	5.4188e-05	0.00136766	1.57694
TRIM32	-0.753436	9.25103	-4.14835	5.50334e-05	0.00138684	1.57604
BMP6	-0.75113	10.7202	-4.14533	5.67339e-05	0.0014187	1.57206
FAM110B	-0.630197	7.51288	-4.14043	5.59575e-05	0.00140577	1.55178
PLS3	-0.539376	12.453	-4.14051	5.57838e-05	0.00140358	1.55121
ZMAT3	-0.775567	8.68479	-4.13778	5.8621e-05	0.00144587	1.54564
SELENOO	0.511199	11.234	4.13646	5.63717e-05	0.00141181	1.53469
MAGEL2	-0.734311	7.79145	-4.13756	5.98665e-05	0.00146799	1.53129
DMTF1	0.707886	9.94689	4.13311	5.74315e-05	0.00142954	1.52012
ABCA1	0.765496	11.9068	4.13368	5.84673e-05	0.00144427	1.51543
SRXN1	-1.02189	8.1423	-4.12962	6.09126e-05	0.00148883	1.50519
RELL2	1.13557	9.52678	4.13328	6.15231e-05	0.0015015	1.50383
EXD2	-0.64335	9.83467	-4.12766	5.83586e-05	0.00144378	1.5025
SLC22A4	-1.22594	8.22737	-4.11868	6.48679e-05	0.00156434	1.46469
FEZ1	-0.568492	8.24218	-4.11637	6.23796e-05	0.00151784	1.45979
ACE2	0.91069	7.47457	4.12134	6.51424e-05	0.00156631	1.44915
CXCL12	-1.16897	7.889	-4.11353	6.46344e-05	0.00156203	1.44895
SASH1	0.840445	12.9029	4.11405	6.33179e-05	0.00153607	1.44124
SPTB	-0.994885	7.16094	-4.11005	6.5101e-05	0.00156631	1.43498
MSMO1	-0.555241	9.89524	-4.12126	6.87259e-05	0.00162601	1.43305
CX3CL1	-1.36473	10.0099	-4.10409	7.09554e-05	0.00166663	1.41251
PORCN	0.906257	8.34861	4.10989	6.96732e-05	0.00164423	1.41065
FAM160A2	0.517558	10.8598	4.09719	6.57714e-05	0.0015791	1.39145
FLT4	0.554827	11.862	4.09923	6.70808e-05	0.00160343	1.39123
ZNF567	-0.643635	9.76647	-4.09363	6.70442e-05	0.00160343	1.38052
ARFIP1	-0.897682	8.93846	-4.10149	7.47649e-05	0.00173852	1.37015
CDHR1	-0.775538	5.56581	-4.09227	6.85232e-05	0.00162358	1.36668
TUBGCP6	0.603074	9.92049	4.08813	6.81417e-05	0.00161926	1.35858
SLC2A3	0.789472	11.605	4.08938	6.96983e-05	0.00164423	1.35217
RARB	-0.750396	8.87096	-4.08526	7.00241e-05	0.00164953	1.34991
MOSPD1	-1.04298	9.48889	-4.08091	7.38052e-05	0.00172343	1.34195
SLC23A2	-0.969086	9.24607	-4.08034	7.28282e-05	0.00170569	1.32977
RAB28	-0.669759	8.66616	-4.0814	7.39036e-05	0.00172343	1.32265
ADSS	-0.894652	9.77547	-4.08573	7.7343e-05	0.00177923	1.31721
ENDOV	0.89147	8.37738	4.07306	7.46862e-05	0.00173852	1.29853
HLA-DRB4	-0.849877	12.0856	-4.07344	7.88735e-05	0.00180435	1.29246
WDR93	-0.964982	5.63032	-4.06503	7.79724e-05	0.00179006	1.27077
ZNF593	0.814165	10.3434	4.06496	7.55652e-05	0.00175212	1.26968
TACC2	-0.833507	9.34903	-4.06107	7.89276e-05	0.00180435	1.2581
ZNF662	0.638718	10.0268	4.05861	7.66421e-05	0.00176952	1.25087
ZBTB48	0.709641	7.88554	4.05385	7.99784e-05	0.0018156	1.23019
MYNN	-0.609258	10.7897	-4.05229	7.9367e-05	0.0018093	1.2261
ARID3A	0.512602	12.9229	4.05119	7.97052e-05	0.00181193	1.22022
PNMA1	-0.559724	11.4153	-4.04639	8.03643e-05	0.00181928	1.20689
KLRD1	-0.919638	8.51887	-4.03646	8.65037e-05	0.00192344	1.18486
PATE1	-0.51705	10.1999	-4.03566	8.37729e-05	0.00187813	1.16837
RASL11B	-0.720242	11.0589	-4.03462	8.47535e-05	0.00189229	1.16382
HTR1F	-1.28316	6.71995	-4.0329	9.64212e-05	0.00210084	1.14804
SLC30A6	-0.765477	7.74749	-4.03147	9.06619e-05	0.0020022	1.14386
VIPR2	1.29643	6.79926	4.03102	9.33648e-05	0.00205352	1.1399
NR1H2	0.524661	11.345	4.0274	8.64919e-05	0.00192344	1.13876
ICOSLG	1.07286	5.97966	4.02631	8.86828e-05	0.00196383	1.13308
RIN2	-0.96281	9.48824	-4.02518	0.000101912	0.00218501	1.10543
RAPGEF3	0.681312	8.70971	4.00772	9.42471e-05	0.00207013	1.06689
WNK2	1.09283	9.73522	4.01405	0.000105272	0.0022222	1.06044
ENPP1	-0.85968	10.5715	-4.00381	9.82992e-05	0.00213088	1.05755
KIF3A	-0.510117	10.4708	-4.00261	9.53944e-05	0.00208126	1.05363
RNF126	0.559471	8.54375	4.00339	9.511e-05	0.00207785	1.05215
SPRY2	-0.525138	11.0234	-3.99638	9.72363e-05	0.00211294	1.02887
ARL4C	-0.818376	10.2911	-3.99301	0.000102722	0.0021947	1.02331
WDR35	-1.1873	6.94372	-3.9933	0.000106536	0.00224015	1.01922
SH2B3	-0.507561	11.165	-3.99233	9.87607e-05	0.0021365	1.01446
RHBDD3	0.89841	9.46478	3.99239	9.94577e-05	0.00214686	1.01217
SRPX	-0.709675	10.8168	-3.98953	0.000104702	0.00221548	1.01099
SLC39A3	-0.863687	8.16281	-3.99111	0.000102032	0.00218501	1.00627
TBCEL	-0.89736	6.78796	-3.98728	0.000107905	0.00226308	0.995404
SLC19A3	-0.679242	11.5619	-3.98574	0.000103318	0.00220096	0.994799
HEYL	-0.759331	7.55321	-3.98587	0.000103537	0.00220274	0.991943
NELFB	0.614046	10.914	3.97907	0.000103914	0.00220787	0.967348
C19orf48	0.572415	9.83127	3.97805	0.000104817	0.00221548	0.962142
HAGHL	1.13733	6.93967	3.98021	0.000113074	0.00233637	0.95901
CLDN12	1.10031	6.16483	3.98522	0.000117185	0.002372	0.949679
FANCE	0.90368	9.14836	3.97551	0.000110097	0.0022896	0.943498
ACER2	0.736098	9.28154	3.9755	0.000109172	0.00228345	0.942997
PPM1K	-0.710878	8.75744	-3.96864	0.000112361	0.00232948	0.93925
PPP3R1	0.587852	9.5481	3.96673	0.000109714	0.00228921	0.923379
INPP5B	0.601939	7.995	3.96454	0.000116828	0.0023707	0.905806
RBSN	-0.789936	8.23527	-3.96058	0.000115211	0.00234857	0.896983
PMAIP1	-0.706683	10.6823	-3.95798	0.000113711	0.00233956	0.896086
BTD	0.931152	8.91619	3.96016	0.000114185	0.00234392	0.893382
CBX7	0.59869	9.51851	3.95716	0.000114908	0.00234857	0.89282
NDST1	0.536591	9.61315	3.95882	0.000113623	0.00233956	0.891846
CKAP5	-0.857795	8.97837	-3.9553	0.000122495	0.00244045	0.889483
TMC5	0.725285	9.13099	3.95531	0.000114595	0.00234857	0.88311
GAA	0.600039	11.2748	3.95496	0.000114211	0.00234392	0.881286
RHBDL1	0.649419	8.82194	3.95556	0.00011504	0.00234857	0.880383
RAB3B	-0.840449	11.1984	-3.95853	0.000121017	0.0024254	0.87683
C6orf89	0.731776	10.0224	3.94644	0.000119389	0.00240412	0.849527
CLEC4A	-0.826048	9.16407	-3.94427	0.000119511	0.00240412	0.844257
ZNF239	-1.02404	6.92339	-3.9447	0.000127865	0.00252837	0.843512
SPINK1	1.25368	8.04219	3.96244	0.00014096	0.00269867	0.835663
PPP1R15A	0.681127	11.7499	3.93743	0.000122372	0.00244045	0.818851
UBE2D4	-0.729003	8.9586	-3.92957	0.000127271	0.00252276	0.797027
AIF1	-0.679807	13.2403	-3.92961	0.000126056	0.00250173	0.793546
RAD51AP1	0.575297	8.25229	3.92978	0.000125405	0.00249413	0.793378
ERF	0.953815	5.96165	3.92805	0.000133977	0.00259555	0.790716
INO80E	0.834918	8.41497	3.93002	0.000128978	0.0025411	0.789206
METTL15	0.771505	10.445	3.93432	0.000137091	0.00264327	0.783985
GOLGA2	0.655065	9.65741	3.92738	0.000129602	0.00254415	0.781665
SIAE	0.971507	6.1566	3.9341	0.000137706	0.00264885	0.778927
OARD1	0.606745	10.4756	3.92417	0.000128104	0.00252896	0.773687
XAF1	0.850103	9.92612	3.92793	0.000133642	0.00259215	0.770406
GIMAP5	-0.722598	10.6004	-3.92095	0.000131174	0.00256879	0.767771
LDB1	0.560092	10.0796	3.9231	0.000132383	0.00257387	0.767128
PMM1	0.512179	9.32198	3.92238	0.000129557	0.00254415	0.766086
GPRASP2	-0.691431	9.85635	-3.91977	0.000132717	0.00257728	0.756727
SH2B2	0.860691	8.73394	3.924	0.000146289	0.00278103	0.741325
ZFAND3	0.57439	10.8616	3.91338	0.000134978	0.00260873	0.732586
CYSLTR1	-0.969827	7.61214	-3.90443	0.000144673	0.00275676	0.720123
CAPS	0.955388	9.48473	3.91261	0.000141937	0.00271273	0.719462
NDN	-0.798932	10.4509	-3.90329	0.000142619	0.00272082	0.715575
LCP1	-0.507881	13.5039	-3.90372	0.000139986	0.00268618	0.705372
CRYGS	1.10379	7.78418	3.90647	0.000142028	0.00271273	0.705012
DHRS7	-0.648505	9.82348	-3.90281	0.000140143	0.00268618	0.69848
DSG3	-0.90762	6.41716	-3.89481	0.000157521	0.00294631	0.665123
RNF31	0.525076	10.7143	3.88675	0.000147566	0.00279875	0.642954
FPGT	-0.727812	9.30259	-3.88402	0.000149086	0.00282429	0.633484
STS	0.574417	13.17	3.88346	0.000150727	0.00284543	0.631234
RFX1	-0.965119	8.11841	-3.88046	0.000159516	0.00297678	0.619196
CCDC97	-0.562827	9.51181	-3.87467	0.00015578	0.00292048	0.607724
TBXAS1	-0.952657	7.33348	-3.87075	0.00016537	0.00306491	0.604142
INHBA	0.523633	16.1969	3.8727	0.000161124	0.00299645	0.592573
ACBD5	-1.14119	8.55107	-3.8684	0.000172442	0.00316351	0.58135
PER3	-0.64307	9.10281	-3.86742	0.000159024	0.00297101	0.575293
PHLDA1	-0.8968	7.7597	-3.86078	0.000176207	0.00321805	0.567116
MBOAT7	0.602181	11.4815	3.86414	0.000160995	0.00299645	0.56392
IGSF8	1.21031	8.74657	3.86933	0.000177987	0.00324691	0.554128
DENND4C	0.526269	9.72631	3.85995	0.00016461	0.00305779	0.547792
CNTNAP1	-1.0049	8.37369	-3.85267	0.000183276	0.00329897	0.538301
KATNB1	-0.528124	9.60974	-3.85656	0.00016528	0.00306491	0.538249
ARNT2	1.22122	10.132	3.85944	0.000184515	0.00331759	0.53817
PATJ	0.852379	7.11	3.85732	0.000179025	0.00325126	0.532063
ZNF585A	0.76244	9.11508	3.85468	0.000167156	0.00309448	0.530689
XPC	0.67389	9.88878	3.85395	0.000169093	0.00311615	0.526006
E2F8	-0.959	7.83764	-3.85009	0.000181055	0.00327348	0.522327
MDH1B	-0.797132	6.1377	-3.8505	0.000178233	0.00324776	0.521689
TAFA2	-1.12474	5.85414	-3.8441	0.000187912	0.0033675	0.50103
NSMF	0.890329	6.93776	3.84622	0.000183122	0.00329897	0.496887
RCHY1	-0.652973	10.2204	-3.84272	0.000175549	0.00321218	0.492763
RFTN1	-0.554841	11.9996	-3.84023	0.000175688	0.00321218	0.481881
TLCD5	-0.820301	9.10928	-3.83237	0.000188554	0.00337145	0.481869
ASAP2	0.522527	10.6547	3.8374	0.000178677	0.00325126	0.475065
SALL2	-1.14101	6.62306	-3.83141	0.000198085	0.00348827	0.473718
CPQ	-1.02585	8.02306	-3.83117	0.000189878	0.00338171	0.461662
TRIM22	-0.743914	9.27717	-3.828	0.000196355	0.00347286	0.450552
SPI1	-0.51954	10.4569	-3.82172	0.00018941	0.00337943	0.423668
SLC9A6	-0.614935	8.55081	-3.82089	0.000192937	0.00342958	0.42135
SGSM2	0.86608	9.16097	3.82037	0.000194209	0.00344441	0.415914
NDRG4	-1.18615	7.78295	-3.81733	0.000223492	0.00384503	0.406634
CHUK	0.857505	9.49228	3.81595	0.000196947	0.00347954	0.395213
GCHFR	0.784119	9.26633	3.81065	0.000199934	0.00351321	0.380241
RNF11	-0.526566	13.9267	-3.80862	0.000198026	0.00348827	0.375148
MLLT6	0.823891	6.63106	3.80827	0.000208177	0.00363059	0.374315
SNTB1	-0.839467	7.88985	-3.80514	0.000206403	0.0036074	0.369978
EDC4	0.759743	9.32259	3.80806	0.000199674	0.00351244	0.369666
LDHC	-0.931789	5.72899	-3.80582	0.00020492	0.0035892	0.366491
CREB1	-0.692185	9.79812	-3.803	0.000205202	0.00359025	0.356994
RARRES1	1.05387	8.8753	3.81228	0.000238285	0.00401772	0.353413
PRDM7	1.1612	8.56818	3.80278	0.00023163	0.00394538	0.339444
HERC5	0.724842	8.31683	3.79728	0.000215611	0.00373618	0.334538
CENPT	0.660632	11.7067	3.79599	0.000207505	0.00362276	0.329796
NPBWR1	-0.518627	10.7169	-3.7911	0.000211293	0.00368077	0.315381
CDKAL1	-1.2692	7.2985	-3.77924	0.000240113	0.00404017	0.314216
AMTN	-1.01739	6.63301	-3.78602	0.000227619	0.00389696	0.295243
JUP	0.555768	12.6529	3.78574	0.000217747	0.00376263	0.294947
DVL2	0.880622	9.64367	3.78709	0.000224944	0.00386086	0.292093
LAIR2	1.0603	8.84531	3.78391	0.000233962	0.00396532	0.286396
AFF4	-0.72536	7.0052	-3.77015	0.000242441	0.0040667	0.263229
MBIP	-0.558837	10.0762	-3.77292	0.000228263	0.00389725	0.258482
GUCY1A1	-0.64533	11.5568	-3.77296	0.000227281	0.00389686	0.254788
DST	1.25893	6.32495	3.76585	0.000244937	0.00410433	0.247995
MINPP1	-0.565216	13.2012	-3.77032	0.000228126	0.00389725	0.244772
NAGLU	0.599154	10.741	3.76823	0.000229894	0.00392099	0.23539
FBXL17	-0.615638	8.33107	-3.76592	0.000234201	0.00396532	0.234856
NSD2	-0.760001	7.88665	-3.76738	0.000233437	0.00396063	0.230352
NUDT1	0.647254	9.87024	3.76688	0.000231955	0.00394538	0.230106
CARNMT1	-0.94241	6.73984	-3.76291	0.000251678	0.00418443	0.229169
ZNF324	0.669504	9.30077	3.76622	0.000232056	0.00394538	0.228226
TSPAN12	-0.808833	9.17658	-3.76151	0.000238021	0.00401744	0.225215
DNASE2	0.672431	9.46788	3.76397	0.000237899	0.00401744	0.221743
STAT2	0.636304	8.89044	3.75735	0.000240694	0.00404576	0.202014
EBF1	-0.806167	9.64333	-3.75086	0.000251218	0.0041837	0.199468
THADA	-1.17267	6.26187	-3.75165	0.000250491	0.00417705	0.183348
GLE1	-0.623117	9.03255	-3.74629	0.000264294	0.00432612	0.17286
MIR600HG	0.912558	6.99924	3.74612	0.000259156	0.00426348	0.161817
LENG8	0.95841	8.00722	3.74575	0.000262074	0.00430279	0.160393
ARPC5	-0.617136	13.2715	-3.74584	0.000250561	0.00417705	0.159072
CCDC25	0.693718	8.93258	3.74404	0.00025753	0.00424854	0.157882
CEBPA	0.509471	13.5438	3.74494	0.000253418	0.00420644	0.154769
IGFLR1	-0.675258	9.18925	-3.74286	0.000255356	0.00422233	0.15433
BAMBI	-0.651065	11.2534	-3.74234	0.000255315	0.00422233	0.148454
TNFAIP8L1	0.861948	9.34047	3.74067	0.000253877	0.00420644	0.142586
HSD17B13	-1.02501	5.29256	-3.74022	0.000264762	0.00432942	0.140219
QPCT	1.00728	9.94371	3.73892	0.000297604	0.00477047	0.121114
DTD2	-0.876223	8.0313	-3.72755	0.000284267	0.00458381	0.117502
RSBN1	-0.742897	8.50018	-3.73182	0.000274246	0.00444869	0.117406
USF2	0.519587	11.3125	3.7319	0.000263156	0.00431619	0.112458
CLDN15	0.855472	8.14046	3.73074	0.000264276	0.00432612	0.108552
PIAS4	0.573068	9.47818	3.72249	0.000272866	0.00443074	0.0806114
PANX2	-1.1954	7.57263	-3.71933	0.000320103	0.00500765	0.0791035
WRAP73	0.615963	9.08821	3.72184	0.00027248	0.00442889	0.0789629
DISP1	-0.592064	7.85161	-3.7164	0.00028994	0.0046614	0.0622361
IARS	-0.532335	10.5595	-3.71233	0.000282087	0.00456222	0.0470962
SPDYE1	0.861214	9.8666	3.70867	0.000312026	0.00491451	0.0443378
CHKA	-0.556121	9.78658	-3.70822	0.000286873	0.00461667	0.0377652
ZNF367	-1.04507	6.36801	-3.69841	0.000311556	0.00491451	0.00769701
PTPRK	-0.714847	7.6981	-3.69317	0.000310295	0.00491451	-0.00434459
MLLT3	-0.765504	8.71966	-3.69422	0.000304123	0.00483681	-0.00771461
LPIN1	-0.868099	7.66474	-3.68743	0.000347379	0.00529175	-0.00794739
INKA1	-0.800606	8.55878	-3.68816	0.000327293	0.00509562	-0.00824441
ATAD3A	0.956517	8.0308	3.69148	0.000315649	0.00495228	-0.0229676
RAB35	0.920662	8.75298	3.6916	0.0003325	0.00515693	-0.0267105
PCDHGC4	0.906958	5.9581	3.68891	0.000314422	0.0049378	-0.0276003
ADAMTS6	0.532225	11.7581	3.68743	0.000309914	0.00491451	-0.0293052
AKIRIN2	-0.816941	8.51166	-3.68099	0.000324189	0.00506671	-0.038946
TRIOBP	0.648931	10.8995	3.68495	0.00031271	0.00492041	-0.044676
TMEM134	0.602309	9.50891	3.68434	0.000316405	0.00495935	-0.0476872
DNAH1	0.525571	8.00726	3.68237	0.000313918	0.00493465	-0.0526388
PLA2G2A	0.69687	12.5482	3.6692	0.00034112	0.00523072	-0.0850819
MAPRE2	-0.743938	10.8176	-3.6662	0.00033711	0.00518603	-0.0929503
RPAP1	0.887923	8.33463	3.66902	0.000335665	0.00517147	-0.0945402
E2F5	-0.794247	8.51443	-3.65374	0.000362884	0.00545635	-0.106188
LMNB2	0.584783	11.2187	3.66609	0.000334131	0.00516252	-0.107032
SAMHD1	-0.544172	9.87581	-3.66496	0.000335504	0.00517147	-0.110797
L2HGDH	0.88142	6.73589	3.6651	0.000353484	0.00534966	-0.11273
HIST2H2AA3	0.70754	11.5607	3.66073	0.000347189	0.00529175	-0.112862
CYREN	0.611811	11.9189	3.66267	0.00033828	0.00519698	-0.118363
BCORL1	0.742933	9.4852	3.66004	0.000352467	0.0053492	-0.121957
FGFR4	0.735056	8.05415	3.65517	0.00035347	0.00534966	-0.133336
FERMT2	0.536043	11.1252	3.65599	0.000347763	0.00529263	-0.138486
LIMS3	0.504881	10.1774	3.65488	0.000350439	0.00532838	-0.140209
MOB3A	0.527014	12.0778	3.65602	0.000347101	0.00529175	-0.140501
DIP2B	-0.551669	9.42556	-3.65147	0.000353453	0.00534966	-0.151017
LYPD3	0.806763	9.04889	3.64641	0.000375909	0.00560374	-0.162451
ZNF513	0.507485	10.2832	3.64908	0.00035399	0.00535232	-0.162976
MAMDC4	0.68761	8.31484	3.64515	0.000381273	0.00565439	-0.168239
GLYATL1	-0.753979	5.79934	-3.64172	0.000370884	0.00555096	-0.182221
RBM43	-0.748321	5.80616	-3.63489	0.000385487	0.00569092	-0.191688
NAT9	0.914471	9.30991	3.638	0.000376586	0.00560534	-0.200809
FBLIM1	0.651308	8.51807	3.63442	0.000378497	0.00562862	-0.207799
MSRA	-0.529809	10.4203	-3.63218	0.000376134	0.00560374	-0.218664
LRRTM4	-0.85123	5.20891	-3.62575	0.000397367	0.00582335	-0.223685
PNMA6A	-0.9301	6.74363	-3.62651	0.000401493	0.00587386	-0.2237
TNPO3	0.782723	8.8957	3.62928	0.000383395	0.00567035	-0.228687
FAM91A1	-0.675012	8.40754	-3.62314	0.000395516	0.00580209	-0.242699
KCNMB4	-0.548926	10.794	-3.62225	0.000391756	0.00575681	-0.246823
CCL2	-0.847258	11.3514	-3.61026	0.000421532	0.00609571	-0.271893
HTRA3	-0.581183	11.1047	-3.60831	0.000415393	0.00602839	-0.290669
HHIPL1	-0.839894	6.91372	-3.60757	0.000426458	0.00615054	-0.290831
C19orf25	0.58644	10.3406	3.60904	0.000410648	0.00597018	-0.294723
ZNF175	1.20896	8.77829	3.60434	0.000440195	0.00630946	-0.301484
NDRG1	0.567319	14.3453	3.60465	0.000431789	0.00621639	-0.302545
MORN3	0.740732	11.7641	3.60372	0.000419227	0.00607319	-0.307476
UBTF	0.814457	9.82387	3.60224	0.00042521	0.00614344	-0.317156
HDAC6	0.522399	10.9587	3.5986	0.000426195	0.00615054	-0.328784
HILPDA	0.80642	11.2921	3.59485	0.000440634	0.00631019	-0.337328
MAN1A1	-1.09037	7.77383	-3.58555	0.000483512	0.0067867	-0.340401
GABBR1	0.728617	9.50622	3.59123	0.000446296	0.00636325	-0.344616
MLKL	-0.601575	8.49612	-3.59358	0.000431701	0.00621639	-0.345015
SUPT3H	-0.685339	8.04985	-3.58818	0.000444535	0.00634428	-0.353153
IRAK3	-0.924088	7.73414	-3.5842	0.000465993	0.00659204	-0.354523
PHKG1	0.800791	8.1577	3.58129	0.000464945	0.00658294	-0.367213
SBF1	0.509334	11.3597	3.58627	0.000443049	0.00633362	-0.368793
ZC3H8	0.619248	9.06182	3.58151	0.000464574	0.00658294	-0.371705
TFEB	1.00085	8.24617	3.57715	0.00049001	0.00684245	-0.385752
MAP2K3	-0.780845	9.13305	-3.57674	0.00046792	0.00661354	-0.388575
HHAT	-0.600146	9.83322	-3.57958	0.000453691	0.00644606	-0.390538
RBM4B	-0.52485	9.80341	-3.57567	0.000462299	0.0065569	-0.403276
STK11IP	0.753441	8.25097	3.57171	0.000505867	0.0069681	-0.409784
PCDHA13	-0.758641	6.02082	-3.57052	0.000475663	0.00669968	-0.410664
IZUMO4	0.679558	6.07143	3.57014	0.000482566	0.00677928	-0.420764
LY6E	0.548004	11.7006	3.56813	0.000478849	0.00673288	-0.423167
GALNTL5	-0.824673	6.03833	-3.56428	0.00048799	0.00682912	-0.43101
PRPS1	-0.696666	8.92264	-3.56036	0.000495665	0.00689182	-0.432938
IFI44	0.752927	8.67919	3.55693	0.000530972	0.00724028	-0.434741
PRSS35	-0.907256	5.86961	-3.55959	0.000498853	0.00691787	-0.435928
CPXM2	0.863295	11.5191	3.55674	0.000562979	0.00753761	-0.43871
GAST	0.914481	6.86735	3.55881	0.000531789	0.00724535	-0.44221
DPPA2	-0.567235	7.92312	-3.55799	0.000503557	0.00695988	-0.444288
ACAP3	1.04091	6.71847	3.55864	0.00050956	0.00700117	-0.446062
MFSD4B	0.820998	9.78928	3.55833	0.00050106	0.00693126	-0.452712
WDR90	0.645248	8.51996	3.55948	0.000487905	0.00682912	-0.455643
LCAT	0.752772	9.36446	3.55782	0.000497421	0.00690442	-0.456401
CCDC3	-1.20651	9.80015	-3.53753	0.000573711	0.00763726	-0.471104
OGFR	0.720078	9.25779	3.55319	0.000509212	0.00700117	-0.473379
LYN	0.574388	12.418	3.55242	0.00050432	0.00696015	-0.476
TRMT2A	0.583861	9.33376	3.55079	0.000504709	0.00696015	-0.483621
NAP1L2	0.711975	5.90968	3.54609	0.000529078	0.00722052	-0.48551
GPT2	1.35848	9.17084	3.54648	0.000571346	0.00762451	-0.487589
TPX2	0.529014	9.13771	3.54777	0.000513504	0.00704345	-0.488619
TUBA4A	0.864799	11.0748	3.54308	0.00054376	0.00737753	-0.489558
LRRC8C	-0.750258	8.09508	-3.54337	0.000528975	0.00722052	-0.493416
MGP	-0.520462	12.6007	-3.54526	0.000512987	0.0070423	-0.501522
PIGS	0.553696	9.48071	3.54381	0.000522486	0.00714855	-0.50571
CYP24A1	-0.993039	6.48688	-3.53323	0.000566448	0.00756536	-0.521404
ARHGEF1	0.644003	9.97324	3.52741	0.000551472	0.00745106	-0.556153
TMCC3	0.555048	9.294	3.52579	0.000555523	0.00748713	-0.561248
VEGFA	1.02026	6.86608	3.5218	0.000607101	0.00795792	-0.562802
MSANTD4	-0.714435	9.02874	-3.52067	0.000572534	0.00763222	-0.568157
CTSD	0.509025	12.0629	3.52322	0.000560534	0.00751726	-0.569453
PIK3IP1	-0.79927	9.44694	-3.52121	0.000559906	0.00751726	-0.571081
C3orf52	0.648122	8.11592	3.5205	0.000572862	0.00763222	-0.575484
KIAA2013	0.548705	11.0023	3.52146	0.000557677	0.00750372	-0.577925
AMDHD2	0.654507	7.91499	3.5211	0.000563762	0.00754115	-0.578506
NSUN5	0.828298	9.18655	3.51861	0.000591776	0.00780107	-0.581458
BAIAP2	0.57343	9.85319	3.52021	0.000560996	0.00751726	-0.581847
PIGU	0.67857	9.12452	3.51433	0.000590798	0.00780083	-0.583672
SLAMF1	-1.01256	6.80328	-3.50067	0.000625549	0.00812269	-0.588408
ANXA1	-0.502493	15.4182	-3.51464	0.000576611	0.00766331	-0.592075
TCP1	-0.806779	11.9502	-3.50702	0.000630298	0.00815674	-0.593258
GPSM3	-0.751946	10.5113	-3.51336	0.000582107	0.00771743	-0.593638
NCMAP	-0.774274	8.83104	-3.50491	0.000606938	0.00795792	-0.607419
ATG16L2	0.595362	9.26705	3.51044	0.000579584	0.00769653	-0.613146
SGTA	1.05132	9.21319	3.50341	0.000651707	0.00835384	-0.614252
EXOG	-0.975202	6.18508	-3.49603	0.00063434	0.00819599	-0.631019
SOAT1	-0.696031	7.73748	-3.49376	0.000648805	0.00833026	-0.634371
PDLIM7	-0.705624	9.58941	-3.49531	0.000629765	0.00815633	-0.635062
TCEANC2	0.6324	8.37133	3.50195	0.000602665	0.00793818	-0.637247
CNRIP1	-0.676788	10.9731	-3.49638	0.000613457	0.00802183	-0.647475
HSD17B14	0.827541	8.09452	3.49775	0.000625668	0.00812269	-0.64868
ADRB3	-1.29411	7.53435	-3.48407	0.000690268	0.00875848	-0.658111
CNNM4	0.879589	8.57892	3.49344	0.000628108	0.00814786	-0.661226
CFB	0.515075	12.6735	3.48524	0.000636642	0.00821268	-0.688015
HK2	1.16483	10.5739	3.48677	0.0008319	0.0100608	-0.690215
FUOM	-0.813752	7.73543	-3.47703	0.000677128	0.00861866	-0.690361
TFEC	-0.938717	7.35841	-3.47428	0.000695003	0.00880481	-0.695153
ABCC1	-0.795169	8.01007	-3.4807	0.000651931	0.00835384	-0.696977
CD302	-0.869499	8.38318	-3.47961	0.000653323	0.00836151	-0.697776
MYT1	0.673509	6.28024	3.4816	0.000648832	0.00833026	-0.699114
PLEKHA6	0.707612	11.621	3.48136	0.000647285	0.00833026	-0.700085
ALG1	-0.988038	7.6339	-3.47212	0.000703283	0.00886824	-0.702491
ADAM22	-0.726032	5.60064	-3.47753	0.000662429	0.00845143	-0.704302
HOXC10	-0.739578	7.55588	-3.47517	0.000671341	0.00855841	-0.706471
ZDHHC21	-0.881284	8.64257	-3.4753	0.000672245	0.00856323	-0.711246
CD53	-0.720924	9.84037	-3.45956	0.000712124	0.00897277	-0.733375
TFAP2C	-0.874173	9.09806	-3.45438	0.000742103	0.00927747	-0.749981
SH3TC1	0.803035	7.77757	3.46695	0.00068036	0.00865302	-0.750156
TBC1D17	0.721717	9.71308	3.46293	0.000694277	0.00880248	-0.750175
YJEFN3	0.692711	6.45202	3.46494	0.000696603	0.00881135	-0.752249
TMEM108	-0.558551	11.0836	-3.46309	0.00068631	0.00871506	-0.760536
ODC1	-0.624765	8.87929	-3.45931	0.000699625	0.00883582	-0.76437
SPON2	0.605779	9.7426	3.45976	0.000696349	0.00881135	-0.765722
LIG4	-0.872609	7.91502	-3.44827	0.000754525	0.00939054	-0.771436
SYNPO2L	-1.06895	10.2524	-3.44267	0.000762923	0.00945163	-0.772388
OR5AU1	-0.963212	6.57474	-3.45004	0.000742586	0.00927747	-0.77419
ARMCX6	-0.599719	11.0447	-3.45623	0.000702744	0.00886824	-0.777005
KLHL3	-0.807656	10.0632	-3.45094	0.000723504	0.00908798	-0.779054
ACOT9	-0.508683	9.24877	-3.45176	0.000713673	0.00898531	-0.78832
GFM2	-0.924395	8.73347	-3.43522	0.000800548	0.00977824	-0.792807
ZNF800	-0.911226	9.27099	-3.44666	0.000751179	0.00936324	-0.797786
NTF4	0.821279	8.62436	3.44993	0.000726011	0.0091102	-0.802637
BPIFA1	-0.987605	5.47356	-3.44294	0.00076223	0.00945026	-0.804523
PXK	-0.666612	8.69807	-3.4398	0.000752904	0.00937755	-0.81072
TGFBRAP1	0.822192	8.46422	3.44098	0.000756188	0.00940404	-0.818357
DOCK2	-0.699216	9.8675	-3.44187	0.000741703	0.00927747	-0.819065
PPL	0.836322	10.8974	3.43644	0.000783849	0.00964473	-0.82213
AMMECR1	-0.893415	7.51813	-3.43154	0.000828212	0.0100236	-0.827293
DSCR4	0.957477	7.86731	3.43386	0.000797255	0.00975797	-0.836383
SNRK	-0.92662	6.436	-3.42549	0.000838867	0.0101149	-0.842138
MATN3	-0.939807	9.65294	-3.4237	0.000800716	0.00977824	-0.843676
TMEM139	-0.856984	8.98533	-3.40428	0.000914152	0.0107593	-0.843816
MYEF2	0.945561	6.48146	3.43113	0.000802955	0.00979338	-0.844903
HTRA1	0.562392	16.172	3.43206	0.000773084	0.00955567	-0.849107
AFMID	-0.688417	7.89869	-3.42755	0.00078897	0.00967842	-0.852006
C8G	0.713767	7.39011	3.43175	0.000779052	0.00962213	-0.853961
MPP5	-0.61446	10.7188	-3.43235	0.000766334	0.00948667	-0.856383
TAS2R50	-0.795421	6.14743	-3.42259	0.00081988	0.00994502	-0.869533
PTGR1	-0.582285	9.48203	-3.42302	0.000793604	0.00972061	-0.877629
FBXO3	-0.883761	9.4271	-3.41278	0.000850856	0.0102291	-0.886579
CETN2	-0.506593	9.94336	-3.41557	0.000806883	0.00980934	-0.90702
EFNB1	1.04861	9.57038	3.412	0.000858276	0.0103107	-0.910584
RNF20	-0.670709	8.41272	-3.40543	0.000870493	0.010396	-0.922026
ASPHD1	-0.666672	8.38504	-3.4062	0.000837951	0.0101114	-0.927308
HSPA6	0.694764	11.3219	3.40618	0.000843083	0.0101507	-0.932057
TMX4	-0.784881	11.1086	-3.39738	0.000874139	0.0104196	-0.942057
IRF3	0.609547	10.2755	3.40508	0.000834014	0.0100789	-0.945195
ZNF114	1.06927	6.24609	3.3952	0.000904513	0.0106814	-0.945847
CPOX	0.846227	9.81104	3.40044	0.000863745	0.0103611	-0.951363
PLOD1	0.669319	9.33274	3.40095	0.000863634	0.0103611	-0.951568
CYP2J2	0.863305	10.98	3.40182	0.000842192	0.0101475	-0.955582
FECH	-0.640426	9.54917	-3.3926	0.000886986	0.0105081	-0.959858
MIER3	-1.09949	6.70823	-3.37618	0.000973768	0.0112492	-0.97098
TMEM39B	0.52611	8.37745	3.39449	0.000865884	0.0103715	-0.977816
SLC26A7	0.874014	8.69683	3.38263	0.000932947	0.0109094	-0.978014
SPEF2	-0.656829	6.45487	-3.37665	0.000951872	0.011067	-1.00789
ATP5PF	0.60037	7.83007	3.38226	0.000924494	0.0108496	-1.0079
PAQR8	-0.648936	8.62493	-3.37603	0.00092703	0.0108637	-1.01757
RAC2	-0.861242	8.31425	-3.36792	0.000968674	0.0112143	-1.01866
ARAP1	0.612695	9.75689	3.38013	0.000906786	0.0106881	-1.02285
ADGRB3	-0.92458	7.07447	-3.36782	0.00101897	0.0116552	-1.02926
YIPF3	0.507872	11.1107	3.37382	0.00094511	0.01102	-1.03091
L3MBTL2	0.554234	8.46185	3.37536	0.000922811	0.0108377	-1.03476
ZNF830	-0.730873	9.83513	-3.36707	0.000990097	0.0114216	-1.03641
NSUN6	0.713233	7.42603	3.3708	0.000951869	0.011067	-1.04073
TRIO	0.812012	8.5113	3.37093	0.000948603	0.0110487	-1.04086
DHX38	0.507393	10.7109	3.37256	0.000932861	0.0109094	-1.04561
WLS	-0.515898	11.087	-3.37156	0.00093729	0.0109445	-1.04591
STK11	0.677291	10.0897	3.37199	0.000934651	0.0109215	-1.04736
RPAP3	0.572424	8.77932	3.3704	0.000948933	0.0110487	-1.04982
MGAT4C	-1.04179	5.89628	-3.34608	0.00109995	0.0123782	-1.05741
CCDC38	-0.720899	6.26769	-3.35856	0.00101311	0.0116129	-1.05999
SSTR5-AS1	-0.563774	9.37424	-3.36623	0.000954352	0.0110879	-1.06231
INPPL1	0.506977	10.6844	3.36164	0.000971918	0.0112358	-1.07064
OR1D4	-0.968295	6.57515	-3.35371	0.00101761	0.0116552	-1.08116
CAMP	-1.07206	7.62571	-3.33236	0.00114801	0.0127632	-1.08401
CCNK	-1.22308	7.68668	-3.33819	0.00112886	0.0126193	-1.08847
POFUT2	0.552076	6.137	3.35738	0.000992955	0.0114464	-1.08931
SH3BP5L	0.532491	9.9023	3.35717	0.000984004	0.0113594	-1.09259
TLR7	-0.797875	8.49064	-3.34349	0.00105817	0.012036	-1.09653
COG7	0.713077	9.39308	3.35051	0.00101912	0.0116552	-1.10272
SERPINA10	-1.10153	6.76796	-3.33596	0.0011107	0.0124591	-1.10641
RAB2B	-0.672696	9.98752	-3.34814	0.00102431	0.0116918	-1.10799
SIDT1	-0.868804	6.25429	-3.33982	0.00106436	0.0120735	-1.12621
NOD1	0.623092	8.27686	3.34027	0.00106443	0.0120735	-1.12716
CHCHD5	0.510815	10.3612	3.34056	0.001038	0.0118397	-1.14423
NOLC1	-0.547021	8.81251	-3.33475	0.00106834	0.0121009	-1.15194
PSMB9	-0.542156	10.2759	-3.33531	0.00106344	0.0120735	-1.15348
SSBP2	-1.07251	8.52316	-3.32236	0.00114288	0.0127322	-1.15671
PRRC2A	0.803966	8.91864	3.3279	0.0011363	0.0126895	-1.16097
CHMP4B	0.511077	10.7455	3.33327	0.00107668	0.0121869	-1.16282
FGFBP2	-0.87079	7.11399	-3.31074	0.00120477	0.0132265	-1.16548
DKK3	-0.638175	9.49479	-3.32553	0.00110494	0.0124117	-1.16805
MROH8	-0.674849	7.43723	-3.3205	0.00112847	0.0126193	-1.16954
ARHGAP31	0.534647	9.50103	3.32838	0.00108556	0.0122533	-1.17523
PTGS1	-0.840722	5.84822	-3.31652	0.00115209	0.0127998	-1.17777
ZNF385A	0.511956	10.906	3.32849	0.00108517	0.0122533	-1.17993
CRISPLD1	-0.720114	8.62347	-3.31255	0.00118676	0.0130599	-1.18264
AMIGO2	-0.511059	10.4325	-3.32233	0.00110926	0.0124516	-1.18783
CHL1	-0.717671	5.52004	-3.31905	0.00114604	0.0127588	-1.18813
QSOX1	0.682951	9.78054	3.3205	0.00113871	0.0126945	-1.19318
ADCY6	0.589911	10.9263	3.32317	0.00109909	0.0123782	-1.19768
GKN2	-1.32966	6.82169	-3.29867	0.00128465	0.0138742	-1.20464
ARFRP1	0.590779	9.71455	3.31461	0.00115592	0.0128336	-1.21012
TRABD	0.647117	8.63818	3.31663	0.0011367	0.0126895	-1.21377
HS3ST2	-0.982542	7.13727	-3.28125	0.00140364	0.0148727	-1.21847
MAATS1	0.816564	6.12915	3.30783	0.00119329	0.013123	-1.22118
ST6GAL1	-1.31281	6.78309	-3.27925	0.00135961	0.0144896	-1.22232
ARHGEF12	-0.553632	8.13746	-3.30796	0.00116384	0.0128775	-1.22842
DDR1	0.832003	9.91833	3.30664	0.00120596	0.0132265	-1.23108
GNA14	-0.529101	9.40154	-3.30613	0.00116795	0.0129054	-1.24034
MEN1	0.867288	8.39488	3.3031	0.0011992	0.013179	-1.24276
RRP9	0.550935	9.82849	3.30474	0.00117639	0.0129722	-1.2466
ARAF	0.561282	10.0785	3.30504	0.00118472	0.0130552	-1.24782
KNTC1	0.706118	10.2598	3.30244	0.00120538	0.0132265	-1.25238
ATP8B2	0.962308	7.77316	3.28845	0.00131954	0.014157	-1.26811
DEFA5	1.22851	6.27807	3.28133	0.0013716	0.0145808	-1.2736
CSAD	0.580111	8.48745	3.29543	0.00122315	0.013334	-1.27459
DYDC1	-0.767505	5.63806	-3.28709	0.00127394	0.0137861	-1.27549
TTC9C	0.731339	9.1205	3.28559	0.00128026	0.013836	-1.27996
FBXW4	0.681146	10.5077	3.292	0.00122896	0.0133884	-1.2872
MLLT1	0.552696	10.9503	3.28665	0.00125758	0.0136453	-1.30145
CRBN	-0.627741	9.59661	-3.28779	0.00124004	0.013491	-1.30157
SNX13	-0.569934	9.05215	-3.27972	0.00131347	0.0141104	-1.30186
PPTC7	-1.09533	7.52377	-3.25564	0.0014591	0.015232	-1.30543
LINC00472	-0.850616	5.90378	-3.27333	0.00136203	0.014498	-1.31502
ACRV1	-1.06596	6.91454	-3.26103	0.00141779	0.0149215	-1.32022
NCK1	-0.867355	9.01963	-3.25556	0.00147121	0.0152897	-1.3371
BORCS5	-0.589739	8.85165	-3.26817	0.00136423	0.0145119	-1.33856
UGGT2	0.553046	9.9889	3.27423	0.00130029	0.0140059	-1.33888
TRIM10	-0.850915	5.83999	-3.26244	0.00138578	0.0147218	-1.34519
RECQL4	0.697933	8.4035	3.27266	0.00131201	0.0141098	-1.34719
BAX	0.518284	10.4432	3.27067	0.00131254	0.0141098	-1.35561
HIF1A	-0.84794	10.0099	-3.25162	0.00147823	0.0153529	-1.36159
SMC1A	0.787208	8.63157	3.25538	0.00141817	0.0149215	-1.36603
TC2N	-0.783638	9.57498	-3.24906	0.00150559	0.0155674	-1.36818
CCDC6	-0.768012	9.17342	-3.24637	0.00145836	0.015232	-1.37075
MS4A6A	-0.506806	12.033	-3.26378	0.00134445	0.0143539	-1.37328
LRRC3	-0.873724	6.94653	-3.24615	0.00148549	0.0154183	-1.37503
KDELR3	-0.814028	9.20205	-3.25233	0.00141218	0.0149049	-1.38707
LRCH4	0.813512	7.57797	3.25434	0.00141665	0.0149215	-1.38874
MED25	-0.710296	6.46825	-3.24853	0.00144388	0.0151314	-1.39014
PEX11A	0.817887	7.49232	3.25239	0.00144343	0.0151314	-1.39142
PGBD4	-0.922342	7.35082	-3.23692	0.00154437	0.0158273	-1.39456
OTULINL	-0.600784	8.51797	-3.23387	0.00151471	0.0156219	-1.40308
PRMT6	-0.547274	9.70699	-3.24526	0.00143787	0.0150879	-1.4092
SLC7A7	-0.634762	8.85573	-3.24972	0.00140829	0.0148832	-1.41262
HCK	-0.518951	10.9829	-3.24994	0.00140564	0.0148745	-1.41511
PFKP	1.1779	7.76505	3.22293	0.00169088	0.0168507	-1.41912
SMURF1	-0.769545	7.96072	-3.2253	0.00163895	0.0165224	-1.42458
TUBA3FP	0.739823	7.45469	3.23541	0.00152546	0.0156631	-1.42621
SLC25A21	-0.636365	5.56343	-3.23504	0.00150467	0.0155674	-1.42717
SSH1	0.603571	8.31574	3.23985	0.00146185	0.0152468	-1.43476
APBB1	-0.791163	7.30128	-3.23276	0.00152459	0.0156631	-1.43892
HOXA13	-0.860632	9.38077	-3.20644	0.0017521	0.0173017	-1.44171
THAP6	-0.697227	7.45658	-3.2239	0.0015647	0.0159378	-1.45604
PLPP6	-0.518717	8.27187	-3.22564	0.00156495	0.0159378	-1.45621
FBP1	-1.09393	7.17432	-3.2139	0.00165744	0.0166296	-1.46495
DOC2A	-0.729374	7.31675	-3.22862	0.00152041	0.0156509	-1.46718
ATXN7L1	-0.541646	7.60641	-3.23091	0.00150354	0.015566	-1.4672
AGO4	0.584162	7.34519	3.22721	0.00151471	0.0156219	-1.48001
NNT	-0.620218	8.28352	-3.21542	0.00160847	0.016282	-1.48089
ENTPD1	0.573575	11.5607	3.21926	0.0015841	0.0161126	-1.49096
OBSCN	1.3228	7.11213	3.20217	0.00184542	0.0179168	-1.49388
FAM13C	-0.711642	7.6036	-3.20817	0.00167689	0.0167731	-1.49559
OSGIN1	-1.68604	8.83695	-3.17803	0.00209215	0.0196566	-1.51164
CHST1	-0.61685	7.39425	-3.20746	0.00166244	0.0166696	-1.51177
ASTE1	0.777894	10.667	3.2109	0.00163222	0.0164783	-1.52075
DNASE1L2	0.881118	5.91645	3.20357	0.00168854	0.016848	-1.52714
CDX1	1.09444	6.82965	3.19595	0.00175884	0.0173472	-1.53448
NDNF	-0.531899	10.6665	-3.20751	0.00161927	0.0163679	-1.53453
PIGN	-0.600112	10.6295	-3.20873	0.00160736	0.016282	-1.53791
ABCC6	-0.704146	6.83797	-3.20289	0.00167059	0.0167203	-1.53891
PACSIN3	1.02022	10.2021	3.20403	0.00164748	0.0165604	-1.54497
NFATC2	0.522429	5.53734	3.20573	0.00162869	0.0164529	-1.54772
NOP16	0.50251	9.22938	3.20397	0.0016344	0.0164901	-1.55406
FAAH2	-0.917395	6.78187	-3.19539	0.00172854	0.0171211	-1.55438
AMACR	-0.64578	8.38502	-3.19129	0.00172999	0.017125	-1.55924
GDPD5	0.530426	13.3523	3.20181	0.00164592	0.016555	-1.56041
HIST1H2BD	-0.696543	10.4895	-3.19531	0.00170321	0.0169235	-1.56321
TLCD1	0.563085	10.3887	3.1965	0.00169034	0.0168507	-1.56394
NIPSNAP3B	-0.625335	8.62195	-3.1944	0.00170402	0.0169235	-1.56412
SPHK2	-0.855542	7.52406	-3.17363	0.00190573	0.0183861	-1.56871
BTBD8	0.608658	5.57692	3.19465	0.00169848	0.0169161	-1.57249
GSTM1	-0.897839	10.021	-3.18827	0.0017382	0.0171958	-1.57597
CD36	-0.680269	12.684	-3.19598	0.00168127	0.0167962	-1.57643
SSC4D	1.21364	7.96858	3.17456	0.00195585	0.0186892	-1.57724
METTL7B	-1.13226	8.91346	-3.17039	0.00190219	0.0183709	-1.57812
ELMO3	0.589025	10.0002	3.19529	0.00168505	0.0168236	-1.57846
PLPBP	-0.518313	9.25424	-3.19102	0.00171055	0.0169739	-1.57963
NCF1	-0.850123	8.61704	-3.15775	0.00199021	0.018931	-1.58507
MAGEH1	-0.686738	10.6114	-3.19005	0.00171209	0.0169789	-1.59187
PLVAP	-0.688834	11.0497	-3.1759	0.00184581	0.0179168	-1.59667
ARHGAP1	-0.935057	7.03616	-3.1605	0.00199047	0.018931	-1.59769
TSPAN18	0.732985	9.35708	3.18121	0.00178726	0.0175529	-1.60062
POLQ	0.674931	7.6065	3.17801	0.00181776	0.0177444	-1.60461
IPP	0.555988	9.15329	3.18322	0.00175443	0.0173142	-1.60539
VEGFD	-0.738926	6.43807	-3.17416	0.0018307	0.0178181	-1.61493
LINC00482	0.725715	7.64674	3.17049	0.00188943	0.0182694	-1.61574
RUSC2	0.704418	8.86261	3.17815	0.00179823	0.0176341	-1.61643
PIP4P1	0.582307	10.3981	3.17825	0.00179115	0.0175805	-1.62288
SLC1A1	-0.71987	10.0396	-3.16959	0.00184636	0.0179168	-1.62365
RBM45	-0.551974	7.97441	-3.1763	0.00180465	0.0176529	-1.62552
PDZRN4	-0.910914	8.75294	-3.16387	0.00193902	0.0185721	-1.62806
ZMYND8	0.540301	9.43172	3.17776	0.00177793	0.0174874	-1.63164
PPP1R10	0.52379	10.6442	3.17734	0.00177843	0.0174874	-1.63343
VIPAS39	-0.546737	9.39766	-3.17426	0.00180613	0.0176529	-1.63435
CA4	0.779382	9.82525	3.16617	0.00192484	0.0185017	-1.63556
CORO2A	1.14964	8.25011	3.15652	0.00204323	0.0192973	-1.63715
RUBCNL	-0.908897	7.65227	-3.1436	0.00209971	0.0197002	-1.64091
KRTAP4-4	-0.707798	6.51593	-3.15914	0.00196843	0.0187984	-1.64649
NRIP1	0.859646	11.2278	3.163	0.00192087	0.0184854	-1.6474
COCH	-0.686112	6.2401	-3.15673	0.00194372	0.0186062	-1.66095
LINC00656	-0.785272	6.81199	-3.1534	0.00199537	0.0189444	-1.66712
MTRF1	-0.636072	8.60101	-3.16112	0.00188654	0.0182522	-1.66931
SIGLEC12	0.699043	6.85816	3.15473	0.00195372	0.0186798	-1.67299
RHOJ	-0.792355	7.16405	-3.1466	0.00202133	0.0191238	-1.67509
SLC25A4	0.553823	10.0094	3.15785	0.0019003	0.0183636	-1.68856
SLC22A15	0.826988	7.03069	3.13774	0.00211356	0.0197663	-1.69597
MRS2	-0.564839	10.0105	-3.15433	0.00191994	0.0184854	-1.69941
TLR1	-0.71891	6.64684	-3.13823	0.00210359	0.0197071	-1.70371
ELP4	-0.614691	7.40257	-3.14397	0.00201456	0.0190709	-1.70559
H1F0	0.968188	7.36395	3.12844	0.00225004	0.0207393	-1.7095
OR1C1	0.577259	7.84803	3.14592	0.00198557	0.0189176	-1.71494
ZFAND2B	0.524138	8.99239	3.14579	0.00199328	0.0189444	-1.71581
RBP7	-0.734782	8.66641	-3.14728	0.00197467	0.0188248	-1.71659
NEU4	-1.0482	6.66841	-3.1273	0.00218798	0.0202872	-1.71895
NCDN	-0.896144	7.92453	-3.13889	0.00205009	0.0193396	-1.72243
BNC1	-0.604725	8.43757	-3.14594	0.00197046	0.0188068	-1.7244
KIR3DL2	-0.532743	6.32154	-3.13102	0.00211288	0.0197663	-1.7312
DCAKD	-0.675515	7.60484	-3.13247	0.00210043	0.0197002	-1.73358
NCEH1	-0.639567	10.5161	-3.13825	0.00203058	0.0192002	-1.73559
DAGLA	-0.808199	7.15074	-3.11516	0.00227333	0.0208997	-1.73855
SLC27A2	-0.59907	11.1247	-3.12917	0.00210705	0.0197281	-1.73951
AP1S1	0.669414	8.36039	3.13178	0.00213724	0.0199648	-1.74072
CHPT1	-0.748935	9.71851	-3.11374	0.00222934	0.0205767	-1.74967
SUSD3	-0.621891	8.39766	-3.12703	0.0021399	0.0199667	-1.75134
ZKSCAN1	-0.70748	6.34637	-3.12125	0.00220641	0.0204115	-1.75151
LIN7A	-0.747427	8.85769	-3.1216	0.00217997	0.020236	-1.75762
TMEM98	-0.546881	10.0941	-3.13287	0.00205506	0.0193752	-1.7596
AANAT	0.557686	8.53878	3.12977	0.00208207	0.0195958	-1.76402
CITED2	0.647119	9.39823	3.11643	0.00226063	0.0208065	-1.76415
PLEKHH1	0.635041	13.1435	3.13034	0.00208722	0.0196216	-1.76482
ZFY	-1.13947	7.76131	-3.09983	0.0024806	0.022122	-1.76607
GNG2	-0.904679	8.17936	-3.0796	0.00257472	0.0227938	-1.76809
IFIT3	-0.667697	10.2138	-3.11843	0.00217796	0.0202289	-1.77069
NAT2	0.716516	9.45102	3.12065	0.00216258	0.020132	-1.78254
ATP6V1G2	-0.527715	8.00606	-3.11791	0.00216487	0.0201419	-1.79757
RNF8	-0.652696	5.91713	-3.09565	0.00239537	0.0216783	-1.79871
PRAME	-1.32336	7.70021	-3.08465	0.00266947	0.0234032	-1.79924
ZNF480	0.676001	7.63806	3.11167	0.00223577	0.0206244	-1.80299
LIMD1	0.598718	9.71881	3.11112	0.00225078	0.0207393	-1.80615
ATP8B1	0.866717	7.10723	3.08897	0.00246796	0.0220408	-1.81186
TXNDC2	-0.680712	6.47115	-3.10544	0.00230047	0.0210421	-1.8133
DEFB104A	-0.72332	5.90795	-3.0966	0.00238152	0.0216252	-1.8187
BBOX1	-0.85288	9.17643	-3.09399	0.00239134	0.0216539	-1.82413
CEACAM1	-0.590639	8.98857	-3.09315	0.00240419	0.0217158	-1.82564
GPX2	-0.930301	7.45851	-3.07555	0.00258159	0.0228273	-1.8309
IL20RA	0.69464	6.14316	3.09624	0.00235061	0.0213924	-1.83794
SERPINB9	0.690927	10.2271	3.08746	0.00244754	0.0219186	-1.84492
PCNX2	-0.831407	5.94238	-3.08698	0.00245458	0.0219696	-1.84881
LPP	-0.50073	10.1215	-3.09812	0.00231054	0.0211224	-1.85021
SLC23A3	0.825934	7.23036	3.08656	0.0024791	0.022122	-1.85334
PHEX	0.648797	6.01095	3.08907	0.00241321	0.0217188	-1.85351
GTSF1L	0.792482	7.69572	3.08766	0.00244273	0.0219181	-1.85646
FNDC3B	-0.721882	10.3143	-3.07976	0.00255198	0.0226419	-1.85668
OCA2	-0.851603	8.74789	-3.06223	0.00267859	0.0234705	-1.85734
MEGF10	-0.747752	5.51987	-3.09161	0.00238815	0.021639	-1.85862
MLPH	0.912068	10.4776	3.07756	0.00255752	0.0226682	-1.86165
OTOF	-0.606578	7.9567	-3.09379	0.00233771	0.0213108	-1.86664
KCNA4	0.687068	7.09094	3.07974	0.00251792	0.0223794	-1.86793
GPC2	0.660227	6.15815	3.08865	0.00240485	0.0217158	-1.87094
ZNF436	-0.845967	6.63018	-3.07743	0.00250025	0.0222436	-1.87328
GP9	-0.799225	8.32445	-3.08949	0.00237466	0.021575	-1.87755
ZNF575	-0.617532	8.73995	-3.08522	0.00239967	0.0217052	-1.89443
XDH	-1.02811	6.9748	-3.05129	0.00286807	0.0245744	-1.89917
SIT1	-1.10144	7.44139	-3.04297	0.00287413	0.0246004	-1.90492
B4GALT7	0.621953	8.86425	3.07711	0.00249399	0.0222001	-1.90595
CDK5RAP3	0.621864	10.5415	3.0679	0.00261287	0.0229816	-1.91507
SKAP1	-0.851379	5.91151	-3.05428	0.00274154	0.0238549	-1.91683
BTG2	-0.639358	11.0455	-3.07126	0.00251827	0.0223794	-1.92007
FXR2	0.589737	9.58496	3.06535	0.0026129	0.0229816	-1.92988
GIMAP8	-0.80754	7.31776	-3.05011	0.0027896	0.0241438	-1.93074
LIM2	-0.767218	6.81547	-3.06512	0.0025928	0.0228791	-1.93417
ACKR4	0.736626	6.44313	3.06267	0.00261578	0.0229945	-1.93498
COTL1	0.574753	11.2719	3.06913	0.00253001	0.0224592	-1.93872
DDX46	0.583645	10.1364	3.06964	0.00252095	0.022391	-1.93873
CD274	0.749051	8.99114	3.05523	0.00270376	0.023564	-1.94736
AGO1	-0.54377	8.65133	-3.05252	0.00269716	0.0235318	-1.94777
PTPRD	-1.091	8.4205	-3.02018	0.00305958	0.0256607	-1.94853
VNN2	-0.644218	9.68804	-3.05658	0.00264559	0.0232063	-1.95003
IPCEF1	-0.686323	7.65319	-3.0616	0.00259081	0.022874	-1.95738
FMNL1	0.524098	9.90947	3.05932	0.00262861	0.0230823	-1.96092
AICDA	-0.787982	9.72882	-3.04657	0.00274481	0.0238578	-1.96107
HAUS3	-0.524471	8.09876	-3.05284	0.00268843	0.0234934	-1.96155
BRWD3	0.676853	8.29793	3.05303	0.00269597	0.0235318	-1.96733
C2orf69	-0.77543	7.61662	-3.04099	0.00282993	0.0243632	-1.96786
FAM50B	-0.677453	8.23079	-3.04856	0.00274685	0.0238628	-1.96892
ASPH	-1.11151	7.25848	-3.03212	0.00291652	0.0248454	-1.97135
LRRC15	-1.20091	7.55717	-3.01284	0.0033521	0.0273003	-1.97261
MTMR2	-0.733203	7.34446	-3.03816	0.00288205	0.0246293	-1.97515
PNLDC1	-0.853154	5.93627	-3.0391	0.00282905	0.0243632	-1.97542
FUT3	1.15781	7.53542	3.03186	0.00299889	0.0252952	-1.9848
MARS2	-0.608895	6.67074	-3.04503	0.00273756	0.023833	-1.98697
HIST1H2AG	-0.769665	5.82969	-3.02807	0.00293832	0.0249397	-1.98818
PADI3	-0.586022	11.7624	-3.04527	0.00273547	0.0238276	-1.98958
HVCN1	-0.868611	7.3759	-3.0329	0.00287406	0.0246004	-1.99393
ENPP2	-0.636587	14.4748	-3.04931	0.0026851	0.0234895	-1.99415
TM6SF2	-0.996135	6.55851	-3.00788	0.00321125	0.0265897	-2.00023
ZNF561	-0.56147	7.93072	-3.03906	0.00281626	0.0242969	-2.00642
UBE2H	-0.604814	10.4469	-3.03303	0.00288991	0.0246835	-2.01068
CD1D	-0.899727	7.31428	-3.02549	0.00298088	0.0251956	-2.01575
PRKD1	-0.663014	8.42493	-3.03444	0.00284754	0.0244249	-2.01606
CCDC36	-0.595063	6.50565	-3.03514	0.00284761	0.0244249	-2.02294
DFFB	0.637249	8.33131	3.03738	0.00281253	0.0242777	-2.02337
SLC22A3	-0.590842	10.6443	-3.03807	0.00277901	0.0240778	-2.0265
CRCP	-0.560325	9.30214	-3.03178	0.00285344	0.0244619	-2.02738
VIL1	0.725424	7.64828	3.02931	0.00290308	0.0247439	-2.02826
LMBRD2	-0.60657	8.41201	-3.02215	0.00296841	0.0251033	-2.03191
CCDC140	-0.578539	6.34254	-3.02243	0.00298649	0.0252299	-2.03431
VTN	-0.938773	8.84971	-3.01543	0.00305191	0.0256096	-2.03613
CENPU	0.553325	9.29047	3.03592	0.00279773	0.0241756	-2.03804
SETDB2	0.534855	8.75848	3.03198	0.00284045	0.024402	-2.04147
DDIT4L	1.10182	7.95633	3.00608	0.00330458	0.0271139	-2.04215
NR3C2	-0.541085	8.43301	-3.02165	0.00294794	0.024957	-2.06654
BHLHE40	0.79485	11.4607	3.00708	0.00319444	0.0265046	-2.06826
BTBD7	0.518635	9.14194	3.02282	0.00292294	0.024869	-2.06984
TBC1D32	-0.794505	7.8797	-2.99875	0.00326745	0.0269453	-2.07493
GRASP	0.794996	8.79198	2.99745	0.0033483	0.0273003	-2.0751
DDX4	0.97133	8.68112	2.97923	0.00358348	0.0285939	-2.07564
OR4K15	-0.703241	6.16536	-3.01077	0.00307158	0.0257083	-2.08324
ARL8A	0.555626	8.89503	3.0103	0.00305089	0.0256096	-2.08393
MC4R	0.875298	5.63143	3.00665	0.00311106	0.0259452	-2.08887
ZFYVE1	-0.618961	7.48161	-3.01353	0.00302342	0.0254241	-2.08918
LMNB1	0.841905	7.24362	2.99635	0.00327793	0.0269926	-2.08986
ABI2	-0.725456	7.84915	-3.00534	0.0031013	0.0258903	-2.10037
LENG9	-0.513897	8.37923	-3.00513	0.00309139	0.0258342	-2.10348
ZBP1	0.592922	6.10454	2.99162	0.00330422	0.0271139	-2.10611
ARHGAP9	-0.849546	7.58903	-2.97666	0.00348586	0.0280491	-2.1068
GUF1	-0.706657	7.52249	-2.99241	0.00329623	0.0270864	-2.1103
MOK	0.807943	6.67765	2.99266	0.00331515	0.0271458	-2.1107
TRIM5	-0.563587	8.85453	-3.00065	0.00315609	0.0262533	-2.11131
TTC21A	0.719068	8.89143	3.00782	0.0030657	0.0256803	-2.11346
SAPCD2	0.765159	6.89179	2.97952	0.00355381	0.0283991	-2.12109
PAMR1	-0.569873	9.42929	-2.98921	0.00328322	0.0270205	-2.12334
TSPAN33	-0.684913	9.02525	-2.98923	0.0032865	0.0270338	-2.13308
NKIRAS1	-0.732105	8.35599	-2.98686	0.0033252	0.0272144	-2.13364
MRGPRX1	0.512618	5.82683	2.99275	0.00323093	0.0266983	-2.13385
SYK	-0.675886	7.88551	-2.98872	0.00330249	0.0271139	-2.13531
SCFD2	-0.806089	7.32057	-2.98	0.00341565	0.0275798	-2.13551
NUDT13	-0.741083	7.31501	-2.98405	0.00339913	0.0275473	-2.13742
CCDC81	0.613149	7.20859	2.98749	0.00331131	0.0271358	-2.13945
ATAD1	-0.634707	11.2556	-2.99396	0.00322536	0.0266929	-2.13997
PDK4	-0.742452	10.4189	-2.97394	0.0035102	0.0281597	-2.14417
NAALAD2	0.655116	9.41862	2.98194	0.00336468	0.0273722	-2.16107
BLCAP	0.90713	9.90189	2.97855	0.00341488	0.0275798	-2.16425
KIF1C	0.518073	8.89585	2.9868	0.00327817	0.0269926	-2.16491
POLR3H	-0.509793	8.60558	-2.9861	0.00328837	0.0270355	-2.16601
SBNO2	0.570918	8.38426	2.97734	0.00343952	0.0277256	-2.16939
CCSAP	0.55805	13.9902	2.98727	0.00326732	0.0269453	-2.17046
ADAMTS19	0.646515	8.41185	2.9823	0.00333356	0.0272417	-2.17216
ADCY10P1	0.630253	5.55751	2.98053	0.00333918	0.0272602	-2.17728
ZNF529	-0.56452	6.44277	-2.96989	0.00349147	0.0280739	-2.17871
GREB1L	0.945071	6.18737	2.97724	0.00339939	0.0275473	-2.18739
CARM1	0.656618	8.99375	2.971	0.00350281	0.0281159	-2.18982
C19orf24	0.500541	8.82526	2.98056	0.00332688	0.0272145	-2.1916
ERRFI1	0.744749	11.3686	2.96926	0.00351352	0.0281597	-2.19453
IL27RA	0.554667	9.88068	2.97836	0.0033525	0.0273003	-2.19682
HIST1H2AM	-0.542762	9.60633	-2.97484	0.00339832	0.0275473	-2.19873
TTC23	0.568691	7.39933	2.97441	0.00339977	0.0275473	-2.20074
STOM	-0.704455	11.273	-2.96415	0.00354966	0.0283798	-2.20176
ERLIN2	0.649482	8.31739	2.96236	0.00359644	0.0286158	-2.20398
PCOLCE	-0.541142	11.3496	-2.95565	0.00363206	0.028826	-2.20813
PRIM1	-0.541421	8.90804	-2.96099	0.0035804	0.0285834	-2.21108
SLC17A5	-0.585886	9.86607	-2.95929	0.00359182	0.0286158	-2.21369
NTPCR	-0.533228	10.0966	-2.97137	0.00341964	0.0275983	-2.2178
NPSR1-AS1	-0.67772	8.24625	-2.9662	0.00349315	0.0280739	-2.2189
PRR5L	-0.864109	7.11038	-2.93624	0.00394042	0.030557	-2.22021
SEC22B	-0.905489	7.80498	-2.92784	0.00404659	0.0311426	-2.22119
TNFSF9	0.560851	5.97385	2.94536	0.00377508	0.0295712	-2.22411
PON1	-0.990229	5.98487	-2.9472	0.0037794	0.0295907	-2.22737
RCSD1	-0.587303	9.93915	-2.9577	0.0035955	0.0286158	-2.22758
PCMTD1	0.533014	8.82936	2.95562	0.00365891	0.0289683	-2.23024
TRIM7	-0.845315	6.60512	-2.95399	0.00366539	0.0289772	-2.23177
GDAP1	-0.624635	6.49792	-2.94476	0.0038074	0.0297813	-2.2373
TRPM7	-0.840568	9.20545	-2.95156	0.00368892	0.0290896	-2.23918
C9orf50	0.7105	6.82178	2.95176	0.00367918	0.0290653	-2.24017
PPDPF	-0.530881	10.0502	-2.95917	0.00355666	0.0284078	-2.24422
CAV3	-0.643732	6.13726	-2.95007	0.00372534	0.0292945	-2.24434
GPR84	-0.727859	6.62963	-2.946	0.00375196	0.0294752	-2.24435
OR51E1	-0.831234	6.61834	-2.92721	0.00408718	0.0313956	-2.24972
ADCYAP1	0.581616	9.3918	2.95177	0.00365799	0.0289683	-2.25677
AK2	-0.518954	10.146	-2.95498	0.00359361	0.0286158	-2.26097
STRIP1	0.535695	10.244	2.95543	0.00358871	0.0286158	-2.26252
SAMD1	0.568538	9.25659	2.94934	0.00369213	0.0290896	-2.26902
S100A3	0.898609	6.59474	2.928	0.00407177	0.0313068	-2.27084
OR52B2	-1.25995	6.12092	-2.90666	0.00449095	0.0333359	-2.27629
FHOD1	0.64703	10.1415	2.94739	0.00370395	0.0291438	-2.27734
CCDC117	-0.949998	8.67683	-2.89412	0.00455056	0.0336663	-2.27748
AURKC	-0.666939	6.42514	-2.92592	0.00402636	0.031031	-2.27787
GJA5	-0.894506	9.08705	-2.9079	0.00443312	0.033038	-2.27988
NPY	-1.14574	6.43792	-2.90838	0.00440389	0.0329382	-2.28046
C20orf173	-0.933533	6.26373	-2.9242	0.00410183	0.0314635	-2.28115
PGLYRP1	-0.693808	6.07226	-2.92986	0.00392919	0.030499	-2.28618
ZNF596	-0.512611	7.37077	-2.94158	0.00376357	0.0294952	-2.29256
PTPRR	0.689631	6.49654	2.92771	0.00399138	0.0308008	-2.29273
NRSN1	0.558917	6.51407	2.93293	0.00391212	0.0304163	-2.29361
TNC	-0.707028	7.57603	-2.93559	0.00384325	0.0299877	-2.29797
PARVG	-0.6951	7.39546	-2.92042	0.00408027	0.0313573	-2.29833
SLC25A24	-0.525141	9.28344	-2.93554	0.00383032	0.0299318	-2.3013
BRI3BP	0.716814	7.51131	2.93042	0.0039503	0.0305899	-2.30319
ORC5	-0.921991	8.05424	-2.91385	0.00413262	0.0316464	-2.32008
CELA3A	0.570453	6.63422	2.92885	0.00392306	0.0304661	-2.32185
ZDHHC13	-0.6035	9.01505	-2.92883	0.00391291	0.0304163	-2.32458
PDZD7	0.558092	7.50748	2.91172	0.00421186	0.0320053	-2.32515
ERO1A	0.805063	7.70879	2.90607	0.00440555	0.0329382	-2.32548
DBNL	-0.631538	10.2725	-2.91513	0.00411659	0.0315618	-2.33192
ERC2	-0.755283	7.40643	-2.89295	0.00445104	0.0331193	-2.33256
NLRC3	1.15845	8.73917	2.88504	0.00474243	0.0346696	-2.34281
ASCC1	-0.616699	7.65433	-2.90423	0.00426693	0.032273	-2.3481
CLEC11A	-0.638142	9.0795	-2.91143	0.00418379	0.0318666	-2.34956
DYNAP	0.598216	5.43098	2.91504	0.00409117	0.0314113	-2.35063
SCAMP2	0.500211	11.158	2.92249	0.00396938	0.0307029	-2.35252
KIAA0319L	0.642548	9.80225	2.92061	0.00399533	0.0308065	-2.35398
KCTD2	0.51029	8.74194	2.92167	0.00397931	0.0307267	-2.35475
ZNF548	-0.563932	9.19824	-2.90791	0.00419947	0.0319561	-2.35622
ARHGAP42	-0.547465	10.1369	-2.89052	0.00453099	0.0335634	-2.35773
LY6G5C	0.542565	7.27715	2.90403	0.00429146	0.0324133	-2.35832
CHTF18	0.770942	8.55664	2.90519	0.00430527	0.0324874	-2.35991
DAZAP1	0.729757	8.87717	2.90437	0.00426515	0.032273	-2.36178
ZNF649	-0.541867	8.80917	-2.90824	0.0041763	0.0318394	-2.36578
REC8	0.77772	5.65291	2.91133	0.0041448	0.0316839	-2.36734
CST6	0.741763	11.8457	2.8986	0.00439108	0.0328755	-2.36941
SPATA7	-0.715134	7.73862	-2.89831	0.00435682	0.0327229	-2.3723
UBXN2A	0.632346	8.59323	2.89581	0.00445447	0.0331193	-2.37295
HGF	-0.701869	7.14514	-2.88647	0.00460345	0.0339494	-2.37311
PIP5K1A	0.648201	9.96141	2.90903	0.00417371	0.0318346	-2.376
ISG15	0.597382	10.0835	2.90184	0.00430202	0.032478	-2.37624
QKI	-0.571082	9.41591	-2.89384	0.00441569	0.0329517	-2.38093
SERPINA3	1.36792	11.7819	2.85039	0.00565518	0.0391479	-2.38105
LRP5	0.849046	9.68421	2.9016	0.00428031	0.0323441	-2.38257
HERC6	0.74353	6.86109	2.89913	0.00432872	0.0325887	-2.38269
PDIK1L	-0.609717	6.43566	-2.89497	0.00441457	0.0329517	-2.38432
C10orf67	-0.857285	6.64087	-2.87344	0.00481038	0.0349991	-2.38587
HJURP	0.73068	8.03322	2.8941	0.00442612	0.033001	-2.38663
GBP4	-0.958812	8.48502	-2.84306	0.0053284	0.0375639	-2.38762
OXR1	0.582083	9.04562	2.90791	0.00414616	0.0316839	-2.39294
BCAT1	0.779568	6.36658	2.88355	0.00459328	0.0338898	-2.39829
TBXA2R	-0.520871	8.49246	-2.90287	0.00421661	0.0320116	-2.40478
SRPK3	-1.02635	7.57374	-2.86119	0.00502269	0.0361074	-2.40611
SOX18	-0.567098	9.43423	-2.87505	0.00471104	0.0345391	-2.40646
MPL	-0.503782	7.79192	-2.89918	0.00427088	0.0322879	-2.4074
RIMS4	-0.856314	6.27287	-2.88361	0.0045722	0.0337956	-2.41077
CCDC198	-0.575437	6.04019	-2.89423	0.00436452	0.0327426	-2.41331
OR51A7	-0.853753	8.79345	-2.84105	0.00570253	0.0393713	-2.41399
MS4A1	0.803227	7.26971	2.89527	0.00434711	0.0326969	-2.41642
RIPPLY3	0.694922	6.85173	2.88669	0.0045114	0.0334374	-2.41701
TSSK6	-0.678964	5.87352	-2.88533	0.00449107	0.0333359	-2.42398
PPP2R5A	0.670906	9.32675	2.89364	0.00434301	0.0326811	-2.42514
EFNB3	0.700832	8.03924	2.88736	0.00444812	0.0331193	-2.42808
C19orf54	-0.617141	8.17136	-2.88525	0.0045046	0.0334023	-2.42974
EYA2	-0.655219	7.49707	-2.88116	0.00454769	0.0336603	-2.43191
DNAJC6	-0.747868	7.05914	-2.84526	0.00527062	0.0373446	-2.43248
XPO4	-0.616308	7.83375	-2.88111	0.00453253	0.0335634	-2.43517
C8orf37	-0.500033	6.88167	-2.88911	0.00439943	0.0329228	-2.43536
TENT5C	-0.832108	6.28253	-2.85828	0.00496848	0.0358604	-2.43585
WDR86	0.912439	7.28809	2.87436	0.00473702	0.0346514	-2.4387
TFAM	0.609137	8.69948	2.88801	0.00441748	0.0329517	-2.44027
TLCD3B	-0.773847	6.32929	-2.87011	0.00473609	0.0346514	-2.44118
KANK3	0.61166	10.3861	2.88624	0.0044556	0.0331193	-2.44125
LRRC25	-0.713654	7.46773	-2.86596	0.00478588	0.0348625	-2.4416
SULF1	-0.766022	6.57354	-2.87034	0.00474706	0.0346781	-2.44162
MYO9A	-0.538371	11.6414	-2.88546	0.00444806	0.0331193	-2.44514
SPIN3	0.740878	5.9842	2.87083	0.00475496	0.0347046	-2.44623
B3GALNT1	-0.552741	7.65959	-2.86018	0.00491861	0.0355953	-2.45016
PADI4	-0.686815	6.55419	-2.8548	0.0050199	0.0361033	-2.45348
DOK1	0.588135	7.42073	2.87186	0.00468897	0.0344151	-2.45719
AGXT	0.703869	7.75683	2.8631	0.0048656	0.0353218	-2.46394
ZNF30	-0.572977	6.40833	-2.85991	0.00494452	0.0357341	-2.46574
JPT1	0.616483	10.5437	2.86289	0.00482984	0.0351249	-2.46884
ACOXL	-0.798253	9.27028	-2.82803	0.00550473	0.0383515	-2.47324
BCO2	-0.711499	7.02347	-2.8382	0.00528414	0.0374242	-2.49119
ZNF33B	0.596249	7.07154	2.85917	0.00488378	0.0354379	-2.49331
RNF213	-0.524906	9.85946	-2.86919	0.00466437	0.0342906	-2.49622
ZBED4	-0.548209	9.45728	-2.86206	0.00477988	0.0348395	-2.49662
PRKAR1B	-0.58151	8.18746	-2.86074	0.00483874	0.0351582	-2.49699
TMEM117	0.594179	9.43623	2.86513	0.00472515	0.0346114	-2.50613
CBX8	0.794335	5.64695	2.85356	0.00496597	0.0358582	-2.51052
SLC39A9	-0.602833	8.0741	-2.84359	0.00510596	0.0365283	-2.51406
C12orf4	-0.583738	9.26805	-2.86028	0.00478733	0.0348625	-2.52093
CNOT9	-0.572323	8.72016	-2.8486	0.0049725	0.0358651	-2.53647
RETREG3	0.854593	6.78224	2.83171	0.00535065	0.0376491	-2.54126
STRIP2	-0.744512	7.34498	-2.83067	0.00534524	0.0376273	-2.54149
TYR	0.615688	5.72755	2.83228	0.00530952	0.0375221	-2.54246
TEDC1	0.702575	7.52492	2.84921	0.00497889	0.0358877	-2.54247
GPR162	0.565069	9.05414	2.85069	0.00493418	0.0356762	-2.5446
DGKI	0.598108	6.92355	2.84044	0.0051403	0.0366932	-2.5451
CCDC113	0.777987	8.945	2.83209	0.00531246	0.0375266	-2.54623
CEP95	0.729215	7.26964	2.82699	0.00548677	0.0382991	-2.54737
ALDOB	0.770323	5.74933	2.83937	0.00515667	0.0367463	-2.54792
RAB37	-0.779127	6.99973	-2.83271	0.00529764	0.0374871	-2.55164
CXADR	-0.72868	5.56248	-2.83561	0.00522822	0.0371089	-2.55194
DOLPP1	-0.694121	8.44988	-2.83348	0.00529068	0.0374541	-2.55388
TBC1D10C	0.574445	8.3415	2.83711	0.00520048	0.036992	-2.55465
ANKRD7	0.942223	6.12391	2.81855	0.00563076	0.0390454	-2.55482
MEIS3	0.737642	7.64438	2.84212	0.00508936	0.0364416	-2.55768
CORT	-0.601755	6.43738	-2.82412	0.00544944	0.0381466	-2.55854
SPEF1	-0.615323	6.33616	-2.83516	0.0052171	0.0370462	-2.55996
FAM218A	-0.655567	6.0737	-2.83594	0.00520511	0.0369934	-2.56081
MID1IP1	-0.847726	6.5015	-2.80807	0.0057594	0.0394925	-2.56129
DNAJB4	-0.650778	10.2211	-2.80882	0.00579989	0.0396932	-2.56231
FZD8	-0.581227	6.91448	-2.83042	0.00531886	0.0375392	-2.56357
LRFN5	0.734439	8.45636	2.81259	0.00570924	0.0393713	-2.56709
TOR1AIP1	-0.510563	10.7151	-2.83932	0.00509725	0.036482	-2.57667
STK38	0.651944	9.77566	2.82883	0.00530716	0.0375218	-2.58429
VKORC1L1	-0.502705	9.568	-2.83293	0.00520264	0.036992	-2.5859
CLSTN3	0.693586	7.05724	2.80841	0.0057415	0.0394818	-2.58689
CENPE	0.558665	7.80337	2.8244	0.00539998	0.0379142	-2.58799
GSPT2	-0.65478	9.63848	-2.82584	0.00532929	0.0375639	-2.58822
ITPR3	0.664995	9.13837	2.82772	0.00531603	0.0375355	-2.5892
SLC46A2	-0.733146	6.45783	-2.80799	0.00576084	0.0394925	-2.58948
CDCA3	0.639744	8.10658	2.81994	0.0054762	0.0382791	-2.59296
C1orf105	0.709297	6.86909	2.81659	0.0055404	0.0385339	-2.5936
HIST1H2AL	-0.898793	9.5026	-2.81053	0.00564022	0.0390827	-2.60258
ALG8	-0.534528	9.06297	-2.81968	0.0054619	0.0382169	-2.60347
CLRN1	0.643329	5.19302	2.82073	0.00544951	0.0381466	-2.60491
JHY	-0.536422	9.38112	-2.81646	0.0054878	0.0382991	-2.6077
MIB2	0.646875	8.58573	2.807	0.0057775	0.0395789	-2.60779
UBIAD1	-0.816743	6.85247	-2.79837	0.00591859	0.0403189	-2.6082
TMEM45A	0.803828	11.4222	2.80994	0.00568686	0.0393337	-2.60917
FGF16	0.736178	6.54413	2.80671	0.00574114	0.0394818	-2.60928
NOX3	0.898638	5.59708	2.79091	0.00614805	0.0415166	-2.61295
TIMM10	0.568673	10.653	2.8221	0.00538464	0.0378392	-2.61719
HSFY1	0.813875	6.44352	2.79946	0.00588155	0.040117	-2.61865
BCL11B	-0.678769	6.2045	-2.80717	0.00570639	0.0393713	-2.61921
EP400	-0.501707	8.20188	-2.81355	0.00554809	0.0385708	-2.62246
VSIG2	0.529986	10.1385	2.82012	0.00540455	0.0379299	-2.62543
C8orf48	-0.77205	6.30019	-2.80639	0.00569438	0.0393663	-2.62617
EDAR	-0.683472	6.00158	-2.80369	0.00575468	0.0394925	-2.62714
ALDOA	0.516273	14.0473	2.81902	0.00542611	0.0380365	-2.62733
LIX1L	-0.921731	6.04432	-2.8015	0.00575801	0.0394925	-2.63164
SKA3	0.700853	6.20054	2.80425	0.00575033	0.0394925	-2.63345
MFAP3	-0.701812	8.22167	-2.75927	0.00675159	0.0444473	-2.63359
LIMCH1	0.712615	11.5248	2.80364	0.00576067	0.0394925	-2.63759
CCNC	-0.521499	11.2371	-2.81242	0.0055373	0.0385339	-2.63805
OR2F2	-0.597844	7.1153	-2.79574	0.00592273	0.0403301	-2.63864
MTPN	-0.568699	11.3103	-2.79218	0.00603265	0.0408902	-2.63891
FDXR	0.622504	10.1382	2.81388	0.00549787	0.0383515	-2.6438
CLPSL1	-0.738524	6.31601	-2.80376	0.00569753	0.0393663	-2.65392
CLC	0.949496	9.00856	2.75446	0.00708639	0.0459259	-2.65645
ZC3HAV1	-0.640049	7.14082	-2.7935	0.00592931	0.0403581	-2.65668
TDP1	0.595988	7.83787	2.80493	0.00566954	0.0392306	-2.65853
KCND2	0.746989	8.84393	2.75765	0.00697086	0.0454687	-2.66074
STK17A	-0.558298	9.84312	-2.79532	0.00583663	0.0398775	-2.66367
YTHDC2	-0.745844	7.77958	-2.78516	0.00609737	0.0412772	-2.66461
FAM126B	-0.728395	7.80238	-2.77215	0.00636847	0.0425105	-2.6652
NUDT18	0.589806	7.84239	2.80255	0.00571792	0.039381	-2.66521
RNASE6	-0.628692	9.17954	-2.78974	0.00600024	0.0407044	-2.66538
ADORA2A	0.779287	7.07984	2.77839	0.00632069	0.0423307	-2.66852
MECOM	-0.659958	6.69712	-2.78079	0.00618119	0.0416884	-2.67488
LOC286453	-1.28857	8.01666	-2.7257	0.0076826	0.0485887	-2.67628
ZNF287	-0.828421	7.22494	-2.7582	0.00673859	0.0443977	-2.68017
RAET1G	0.9533	6.10964	2.74954	0.00688404	0.0450637	-2.68468
MUC7	-1.03191	7.46311	-2.7477	0.00703515	0.0457215	-2.68514
S1PR2	0.702441	8.01416	2.7806	0.00619607	0.0417541	-2.68728
SGO2	0.643128	6.37573	2.77698	0.0062618	0.0420749	-2.69659
C21orf58	-0.565354	8.18677	-2.78555	0.00601111	0.0407612	-2.70132
LACC1	-0.583202	7.12702	-2.75957	0.00661766	0.0438372	-2.70426
ZNF583	-0.590041	7.93106	-2.77863	0.00614345	0.0415028	-2.70447
H1FNT	-0.67066	7.0271	-2.76834	0.00642094	0.0427905	-2.70796
MRTFB	-0.704206	10.8094	-2.77624	0.0062154	0.0418514	-2.71418
MMP20	-0.869102	6.24913	-2.75768	0.00668088	0.0441603	-2.71591
PIK3CG	-0.716689	7.47249	-2.7582	0.0066123	0.0438321	-2.71596
GNB5	-0.527449	8.32187	-2.77276	0.00627889	0.0421594	-2.71732
BMP7	0.585483	9.41165	2.77568	0.00621566	0.0418514	-2.71779
OSMR	-0.597747	10.9439	-2.75197	0.00684414	0.0449292	-2.72193
KRT85	-0.581638	6.76022	-2.76965	0.0063311	0.0423829	-2.72311
BCL6B	0.730885	7.05131	2.77469	0.00623381	0.0419042	-2.72312
KMT2C	-0.698072	9.87494	-2.75249	0.00677464	0.0445784	-2.73017
KLHL24	-0.562521	9.90192	-2.75228	0.00677872	0.0445784	-2.7307
TMEM97	-0.653441	8.42931	-2.75875	0.00659001	0.0437022	-2.73129
VSIG4	-0.659881	11.4156	-2.76924	0.00630521	0.0422444	-2.73394
SEPTIN4	-0.530402	11.2664	-2.77823	0.00610748	0.0413246	-2.73694
CD37	-0.688062	8.77928	-2.74369	0.00692763	0.0452761	-2.74444
MBTD1	-0.532661	8.76663	-2.76213	0.00647137	0.0430559	-2.74566
MXRA5	-0.710929	10.7734	-2.72255	0.00742018	0.0475207	-2.74745
WDTC1	0.856142	6.14317	2.74563	0.00686945	0.0450226	-2.75373
CA10	-0.565392	11.987	-2.74474	0.0068565	0.0449922	-2.75674
STAG3	-0.696418	7.44018	-2.75996	0.00648771	0.0431187	-2.76243
CHN2	-0.708832	7.64106	-2.73522	0.007085	0.0459259	-2.76325
SVOPL	-0.831981	6.08993	-2.74092	0.00699684	0.0455583	-2.76367
MAP1B	-0.702714	9.43831	-2.74022	0.00697108	0.0454687	-2.76468
MAS1	-0.633557	5.56235	-2.75735	0.00655173	0.0434838	-2.77149
GABPA	-0.502479	10.406	-2.75103	0.00667331	0.0441465	-2.77925
PRR16	-0.67836	9.16269	-2.75054	0.0066729	0.0441465	-2.77927
IRX1	-0.829102	6.66028	-2.73732	0.00699884	0.0455583	-2.78415
PLEKHG2	0.718842	8.59876	2.73937	0.00695756	0.0454352	-2.78915
SNX8	-0.501123	8.52518	-2.75005	0.00667273	0.0441465	-2.79474
MELK	0.531737	8.98869	2.74864	0.00670018	0.0442154	-2.79551
LHFPL2	-0.510758	9.96396	-2.74897	0.00668898	0.0441603	-2.7957
DGKB	-0.612093	5.49514	-2.74953	0.00667816	0.0441603	-2.79716
GNRH2	0.635378	7.87516	2.74768	0.00671881	0.0443032	-2.80604
CPO	-0.722561	6.1741	-2.72793	0.00722167	0.0465982	-2.80943
RAB38	-0.611844	10.5397	-2.74602	0.00673255	0.0443759	-2.81215
BSN	-0.863217	6.03099	-2.71405	0.00755632	0.0481271	-2.81708
TMEM174	-0.618368	6.85851	-2.71769	0.00745008	0.0476025	-2.81951
ZBTB10	-0.647094	7.37431	-2.71933	0.00740869	0.0474658	-2.82008
SLC9C2	-0.703631	6.05825	-2.71445	0.00751958	0.0479495	-2.82379
PAQR7	0.556097	9.2083	2.72905	0.00717355	0.0463245	-2.82932
PRXL2A	-0.611056	10.2218	-2.73084	0.00704986	0.0457621	-2.83237
RAB3IP	0.580328	9.43029	2.73937	0.00685929	0.0449923	-2.83302
COX15	-0.579296	9.00863	-2.73789	0.00687989	0.0450547	-2.83613
OR5K1	-0.999048	6.09943	-2.71157	0.00756162	0.048142	-2.84854
CDHR3	0.57845	5.712	2.70875	0.00761617	0.0483945	-2.85322
STAT6	0.565298	9.68745	2.71663	0.0073927	0.0474008	-2.85944
USP5	0.507394	9.56884	2.72069	0.00726959	0.0468137	-2.8596
DLST	0.622703	9.05109	2.71474	0.0074933	0.0478195	-2.86414
PCDHGA12	-0.632066	7.45055	-2.70311	0.00771456	0.048715	-2.86744
RASSF6	-0.543891	8.69622	-2.71314	0.00745052	0.0476025	-2.86813
LPGAT1	-0.684856	7.33903	-2.69767	0.00789496	0.0495271	-2.86854
CLCN6	0.621532	8.23262	2.7193	0.00730406	0.0469621	-2.87355
ISOC2	0.835695	7.11491	2.70953	0.00758648	0.0482814	-2.87421
TLR8	-0.793086	8.22699	-2.69265	0.00794819	0.049765	-2.87603
WFDC6	-0.530054	5.8957	-2.70542	0.0076763	0.0485839	-2.87669
SIN3B	0.566418	10.4319	2.70503	0.00769117	0.048624	-2.89022
RBM6	0.638164	9.0538	2.70174	0.00773872	0.0488296	-2.89778
CADM1	0.510244	10.1661	2.70748	0.00753123	0.048005	-2.90031
RRBP1	0.60124	10.9954	2.70418	0.00765001	0.0485388	-2.90432
POLR1B	-0.568919	6.81353	-2.70052	0.00773059	0.0487973	-2.91095
ALAD	-0.533763	8.28028	-2.69161	0.00794751	0.049765	-2.91133
NEDD4	-0.511526	8.73603	-2.70155	0.00765082	0.0485388	-2.92358
DUOXA1	-0.577383	8.45878	-2.70028	0.00767885	0.0485839	-2.92371
ZBTB39	-0.513987	7.75218	-2.69379	0.00784322	0.0492576	-2.92959
GIT2	-0.561699	8.73701	-2.68814	0.00798143	0.0498579	-2.94175
RASAL2	-0.545142	10.3674	-2.69465	0.00779902	0.0491529	-2.94502
LINC00474	0.620929	10.4583	2.68706	0.0079956	0.0499272	-2.95283
SHARPIN	0.512067	9.25426	2.6931	0.00782422	0.0491973	-2.95396
OGFOD2	-0.5011	8.05361	-2.68793	0.00797054	0.0498507	-2.95749
ZNF331	0.506969	12.7901	2.69086	0.00786999	0.0493895	-2.96069
